# Supplementary material for: Association between composite dietary antioxidant indices and anemia: NHANES 2003–2018
Source: PLoS One. 2025 Jan 2;20(1):e0316397. doi: 10.1371/journal.pone.0316397 (PMC11694997; doi:10.1371/journal.pone.0316397)
Supplement: S1 Data — (TXT) [file pone.0316397.s001.txt]

library(nhanesR)
library(reshape2)
library(do)
library(dplyr)
library(openxlsx)


d1 <- db_demo(years = 2003:2018,ageyr = 'age',sex = 'sex',eth1 = 'eth',edu = 'edu',
              poverty = 'PIR',marital = 'marital',wtint2yr = T,Year = T)


d2 <- dex_CDAI(year = 2003:2018,component = TRUE)

d3 <- db_cbc(years = 2003:2018,
             hemoglobin_g.dl = 'Hb',Year = T)

d4 <- db_fped(a_drinks = T,years = 2003:2018)

tsv.smoke <- nhs_tsv('smq_',years = 2003:2018)
tsv.bmx <- nhs_tsv('bmx',years = 2003:2018)
tsv.cancer <- nhs_tsv('mcq',years = 2003:2018)
tsv.DM <- nhs_tsv('diq',years = 2003:2018)
d5 <- nhs_read(tsv.smoke,'smq020:smoke',
               tsv.bmx,'bmxbmi:bmi',tsv.DM,'diq010:DM',
               tsv.cancer,'MCQ220:cancer',years = 2003:2018)

d6 <- diag_Hypertension(years = 2003:2018)
d7 <- diag_Hyperlipidemia(years = 2003:2018)


d <- Full_Join(d1,d2,d3,d4,d5,d6,d7)
d <- drop_col(d,'Year.y')

head(d)
colnames(d)

missValue(d)

d<- drop_row(d,is.na(d$Hb))

d<- drop_row(d,is.na(d$CDAI))
d<- drop_row(d,is.na(d$vit_A))
d<- drop_row(d,is.na(d$vit_C))

d<- drop_row(d,is.na(d$cancer))
d<- drop_row(d,is.na(d$Hypertension))

d<- drop_row(d,is.na(d$DM))
d<- drop_row(d,is.na(d$Hyperlipidemia))


d<- drop_row(d,is.na(d$edu))
d<- drop_row(d,is.na(d$PIR))
d<- drop_row(d,is.na(d$a_drinks))
d<- drop_row(d,is.na(d$bmi))
d<- drop_row(d,is.na(d$smoke))
d<- drop_row(d,is.na(d$marital))


colnames(d)


# Recode(d$eth)
d$edu <- Recode(d$edu,
	"High School Grad/GED or Equivalent::More than high School", 
	"Some College or AA degree::More than high School", 
	"9-11th Grade (Includes 12th grade with no diploma)::High School", 
	"Less Than 9th Grade::Less than high School", 
	"College Graduate or above::More than high School", 
	"High school graduate/GED or equivalent::More than high School", 
	"Some college or AA degree::More than high School", 
	"College graduate or above::More than high School", 
	"9-11th grade (Includes 12th grade with no diploma)::High School", 
	"Less than 9th grade::Less than high School",
	to.numeric = FALSE)

# Recode(d$eth)
d$eth <- Recode(d$eth,
	"Non-Hispanic White::White", 
	"Non-Hispanic Black::Black", 
	"Mexican American::Mexican American", 
	"Other Hispanic::Other", 
	"Other Race - Including Multi-Racial::Other",
	to.numeric = FALSE)

# Recode(d$marital)
d$marital <- Recode(d$marital,
	"Married::", 
	"Living with partner::", 
	"Never married::", 
	"Divorced::", 
	"Widowed::", 
	"Separated::",
	to.numeric = FALSE)


d <- add_col(data = d,colname = 'HB',value = '1',condition = d$Hb<=12 & d$sex %in% 'Female')
d <- add_col(data = d,colname = 'HB',value = '1',condition = d$Hb<=13 & d$sex %in% 'Male')
d <- add_col(data = d,colname = 'HB',value = '0',condition = d$Hb>12 & d$sex %in% 'Female')
d <- add_col(data = d,colname = 'HB',value = '0',condition = d$Hb>13 & d$sex %in% 'Male')
unique(d$HB)


median(d$PIR)
d <- add_col(data = d,colname = 'PIR1',value = 'low-PIR',condition = d$PIR<=2.14)
d <- add_col(data = d,colname = 'PIR1',value = 'high-PIR',condition = d$PIR>2.14)
unique(d$PIR1)
d <- drop_col(d,'PIR')


d <- add_col(data = d,colname = 'BMI',value = 'thin',condition = d$bmi<18.5)
d <- add_col(data = d,colname = 'BMI',value = 'Normal',condition = d$bmi>=18.5 & d$bmi<25)
d <- add_col(data = d,colname = 'BMI',value = 'Overweight',condition = d$bmi>=25 & d$bmi<30)
d <- add_col(data = d,colname = 'BMI',value = 'obese',condition = d$bmi>=30)
unique(d$BMI)


d <- drop_col(d,'bmi')

d <- add_col(data = d,colname = 'drink',value = 'yes',condition = d$a_drinks>0)
d <- add_col(data = d,colname = 'drink',value = 'no',condition = d$a_drinks<=0)
unique(d$drink)

d <- drop_col(d,'a_drinks')

# quant(d$CDAI)
d$CDAIQ <- quant(d$CDAI, n = 4,Q = TRUE,round=3)
d$CDAIQ.median <- quant.median(d$CDAI, n = 4,round=3)


d$nhs_wt <- 1/8 * d$wtint2yr

nhs <- svy_design(d)

write.csv(x = d,file = '贫血.csv')

colnames(d)
nhs <- svy_design(d)
colnames(d)
svy_tableone(design = nhs,
             cv = c('age'),
             gv = c('sex','eth','edu','marital','drink','smoke','BMI','PIR1','Hypertension','Hyperlipidemia','DM','HB','cancer'),
             by = 'CDAIQ',total = TRUE)


#单多因素回归
colnames(d)
#单因素回归
svy_uv.logit(design = nhs, y = 'HB', 
             x = c('age','sex','eth','edu','BMI','PIR1','smoke','drink','DM',
                   'Hypertension','ALT','ALP','AST','TB','ALB','GGT','P','ca','LDH'),
             round = 3)
#多因素回归
svyglm(cancer ~ age + sex + Hypertension + eth + edu + PIR1 + smoke + DM
       ALT + ALP + TB + ALB + LDH, nhs,
       family = quasibinomial()) |> reg_table()
unique(d$age,)


#logistic回归
library(survey)
colnames(nhs)


nhs  <- svy_design(d)
colnames(nhs)

# Recode(d$HB)
d$HB <- Recode(d$HB,
	"0::0", 
	"1::1",
	to.numeric = T)

unique(d$HB)
f0 <- svyglm(HB ~ CDAI, nhs, family = quasibinomial()) |> reg_table()
f1<- svyglm(HB ~ CDAI + sex + eth + edu, nhs, family = quasibinomial()) |> reg_table()
f2<- svyglm(HB ~ CDAI + sex + eth + edu + PIR1 + Hypertension + DM + Hyperlipidemia + smoke + drink, nhs, family = quasibinomial()) |> reg_table()

crude.Model.n(f0,f1,f2)
colnames(d)

unique(d$HB)
#vit_A
f0 <- svyglm(HB ~ vit_A, nhs, family = quasibinomial()) |> reg_table()
f1<- svyglm(HB ~ vit_A + sex + eth + edu, nhs, family = quasibinomial()) |> reg_table()
f2<- svyglm(HB ~ vit_A + sex + eth + edu + PIR1 + Hypertension + DM + Hyperlipidemia + smoke + drink, nhs, family = quasibinomial()) |> reg_table()

crude.Model.n(f0,f1,f2)

#
f0 <- svyglm(HB ~ vit_C, nhs, family = quasibinomial()) |> reg_table()
f1<- svyglm(HB ~ vit_C + sex + eth + edu, nhs, family = quasibinomial()) |> reg_table()
f2<- svyglm(HB ~ vit_C + sex + eth + edu + PIR1 + Hypertension + DM + Hyperlipidemia + smoke + drink, nhs, family = quasibinomial()) |> reg_table()

crude.Model.n(f0,f1,f2)

#
f0 <- svyglm(HB ~ vit_E, nhs, family = quasibinomial()) |> reg_table()
f1<- svyglm(HB ~ vit_E + sex + eth + edu, nhs, family = quasibinomial()) |> reg_table()
f2<- svyglm(HB ~ vit_E + sex + eth + edu + PIR1 + Hypertension + DM + Hyperlipidemia + smoke + drink, nhs, family = quasibinomial()) |> reg_table()

crude.Model.n(f0,f1,f2)

#
f0 <- svyglm(HB ~ Zinc, nhs, family = quasibinomial()) |> reg_table()
f1<- svyglm(HB ~ Zinc + sex + eth + edu, nhs, family = quasibinomial()) |> reg_table()
f2<- svyglm(HB ~ Zinc + sex + eth + edu + PIR1 + Hypertension + DM + Hyperlipidemia + smoke + drink, nhs, family = quasibinomial()) |> reg_table()

crude.Model.n(f0,f1,f2)

#
f0 <- svyglm(HB ~ Se, nhs, family = quasibinomial()) |> reg_table()
f1<- svyglm(HB ~ Se + sex + eth + edu, nhs, family = quasibinomial()) |> reg_table()
f2<- svyglm(HB ~ Se + sex + eth + edu + PIR1 + Hypertension + DM + Hyperlipidemia + smoke + drink, nhs, family = quasibinomial()) |> reg_table()

crude.Model.n(f0,f1,f2)

#
f0 <- svyglm(HB ~ carotenoid, nhs, family = quasibinomial()) |> reg_table()
f1<- svyglm(HB ~ carotenoid + sex + eth + edu, nhs, family = quasibinomial()) |> reg_table()
f2<- svyglm(HB ~ carotenoid + sex + eth + edu + PIR1 + Hypertension + DM + Hyperlipidemia + smoke + drink, nhs, family = quasibinomial()) |> reg_table()

crude.Model.n(f0,f1,f2)


#RCS曲线
library(survey)
library(rms)
nhs <- svy_design(d)
fx <- svycoxph(Surv(HB) ~ rcs(CDAI,3), design = nhs)
optimal_nKnots(fx)

fx <- svycoxph(Surv(HB) ~ rcs(CDAI,3), design = nhs)
r3 <- RCS(fx)
ggplot(r3)
getChangepoints(r3)

#分层模型
nhs <- svy_design(d)

d <- add_col(data = d,colname = 'age',value = '<=40',condition = d$age <=40)
d <- add_col(data = d,colname = 'age',value = '40-65',condition = d$age >40 & d$age <=65)
d <- add_col(data = d,colname = 'age',value = '>=65',condition = d$age >=65)

unique(d$age)

stratum_model(object = nhs,
              y = 'HB',x = 'CDAI',
              stratum = c('age','sex','eth','age','PIR1','drink','smoke','BMI','DM','Hypertension','Hyperlipidemia'),
              round = 3)


#单因素回归
svy_uv.logit(design = nhs, y = 'HB', 
             x = c('age','sex','eth','marital','edu','BMI','PIR1','smoke','drink','DM','Hypertension',
                   'Hyperlipidemia','cancer','CDAI'),
             round = 3)
#多因素回归
svyglm(HB ~ age + sex + eth + marital + edu + BMI + PIR1 + smoke + Hypertension + DM + cancer + CDAI, nhs,
       family = quasibinomial()) |> reg_table()
