# Supplementary material for: Association between composite dietary antioxidant indices and anemia: NHANES 2003–2018
Source: PLoS One. 2025 Jan 2;20(1):e0316397. doi: 10.1371/journal.pone.0316397 (PMC11694997; doi:10.1371/journal.pone.0316397)
Supplement: S1 Raw data — (XLSX) [file pone.0316397.s002.xlsx]

## Sheet: Sheet1
Year	Seqn	Sdmvpsu	sdmvstra	Age	Sex	Race	Marital	Education	Smoke	Diabetes	Cancer	Hypertension	Hyperlipidemia	PIR	BMI	Drink	CDAI	Vit_A	Vit_C	Vit_E	Zinc	Se	carotenoid	Hb	Anemia	CDAIQ	wtint2yr	nhs_wt
2003-2004	21009	2	31	55	Male	White	Married	More than high School	No	No	No	no	yes	high-PIR	obese	no	2.158	635	35.3	16.37	14.31	171.2	11304	15.2	0	Q3	97593.7	12199.2
2003-2004	21010	1	29	52	Female	White	Living with partner	More than high School	Yes	No	No	no	no	low-PIR	Overweight	yes	-2.502	423	27.1	2.9	7.18	98.2	108	14.7	0	Q1	39599.4	4949.92
2003-2004	21012	2	33	63	Male	Black	Living with partner	More than high School	Yes	No	No	no	no	low-PIR	Normal	yes	0.524	336	10.5	7.04	12.6	184.9	18003	13.3	0	Q3	12629.4	1578.68
2003-2004	21015	2	33	83	Male	White	Married	More than high School	Yes	No	Yes	yes	yes	low-PIR	Overweight	no	-3.352	650	15	2.26	5.68	86	868	14.3	0	Q1	17625.9	2203.23
2003-2004	21017	2	42	37	Female	Mexican American	Living with partner	High School	Yes	No	No	no	no	low-PIR	Normal	no	2.409	97	85	7.48	13.33	160.6	16647	13.7	0	Q3	26619.8	3327.48
2003-2004	21019	1	41	50	Female	Mexican American	Married	Less than high School	Yes	No	No	no	yes	low-PIR	obese	no	-4.438	56	58.9	2.86	3.29	19.3	6766	12.7	0	Q1	14746.5	1843.31
2003-2004	21020	1	38	55	Female	Black	Married	High School	No	No	No	yes	yes	high-PIR	Normal	yes	0.677	671	121.7	4.54	14.03	97.4	386	14.8	0	Q3	28232.1	3529.01
2003-2004	21029	2	33	40	Male	White	Never married	More than high School	Yes	No	No	yes	yes	high-PIR	Overweight	yes	10.85	1078	323.4	14.87	24.94	193.8	57172	16.2	0	Q4	93162.4	11645.3
2003-2004	21031	1	29	37	Female	White	Married	More than high School	No	No	No	no	yes	high-PIR	Normal	no	-2	459	89.3	2.54	5.44	74.8	5530	13.7	0	Q2	82276	10284.5
2003-2004	21033	1	41	57	Female	Black	Divorced	More than high School	No	No	Yes	yes	yes	low-PIR	obese	no	-2.469	203	33.8	7.62	2.72	68.3	8760	12.3	0	Q1	24726.4	3090.8
2003-2004	21034	2	35	21	Male	White	Never married	High School	Yes	No	No	no	no	high-PIR	Normal	yes	3.889	292	41.7	11.5	27.55	158.7	31289	14.1	0	Q4	39895	4986.88
2003-2004	21036	1	38	85	Female	White	Widowed	High School	No	No	No	no	yes	high-PIR	Normal	no	-1.183	283	93.3	5.28	7.41	67.6	9204	14.7	0	Q2	18940.3	2367.53
2003-2004	21037	2	39	85	Male	White	Widowed	Less than high School	Yes	No	No	yes	no	low-PIR	Normal	no	-0.441	706	24.7	5.89	6	232.5	756	12.2	1	Q2	18075.4	2259.42
2003-2004	21039	2	30	84	Female	White	Widowed	More than high School	Yes	No	No	no	yes	low-PIR	obese	no	2.556	1108	45.5	4.56	11.61	150.2	13751	12.4	0	Q4	16214.3	2026.78
2003-2004	21043	2	33	31	Male	Black	Married	More than high School	No	Yes	No	yes	yes	low-PIR	obese	no	-4.007	138	34.3	3.62	8.85	46.6	504	13.1	0	Q1	27002.7	3375.34
2003-2004	21048	2	39	42	Female	Mexican American	Divorced	More than high School	Yes	No	No	yes	yes	low-PIR	Normal	yes	-0.35	346	53.8	7.17	13.02	86.5	3388	14.6	0	Q2	18792	2349
2003-2004	21050	2	32	69	Male	White	Married	More than high School	Yes	No	No	yes	yes	low-PIR	Overweight	no	-2.242	48	200.8	3.81	8.91	40.5	4363	15.7	0	Q1	59114.5	7389.31
2003-2004	21051	2	30	55	Male	White	Married	More than high School	Yes	No	No	no	yes	high-PIR	obese	no	2.848	808	59.3	10	24.63	153.2	14887	16	0	Q4	76894.6	9611.82
2003-2004	21052	1	29	37	Female	White	Married	More than high School	Yes	No	No	no	no	high-PIR	Normal	no	-0.283	407	14.2	9.93	8.81	57.5	15549	8.9	1	Q2	82276	10284.5
2003-2004	21054	2	39	59	Female	White	Married	More than high School	Yes	No	No	yes	yes	high-PIR	Overweight	no	-6.016	6	15.9	2.89	2.22	13	125	14.7	0	Q1	78406.8	9800.85
2003-2004	21055	2	36	73	Female	Mexican American	Never married	Less than high School	No	No	No	yes	yes	low-PIR	Overweight	no	0.518	283	68.5	4.17	8.28	123.7	18857	13.1	0	Q3	8899.63	1112.45
2003-2004	21058	1	41	78	Male	Black	Widowed	Less than high School	Yes	No	Yes	yes	yes	low-PIR	obese	yes	-3.791	214	20.9	2.49	6.27	94.1	597	13.9	0	Q1	10198	1274.76
2003-2004	21059	2	36	51	Female	White	Married	More than high School	No	No	No	no	no	high-PIR	Normal	yes	-4.248	203	13.2	1.63	4.67	53.1	4467	13.7	0	Q1	98200.9	12275.1
2003-2004	21061	1	33	71	Male	White	Married	High School	No	No	No	no	no	low-PIR	Overweight	no	-1.241	658	49	3.44	15.67	98.7	4127	15.5	0	Q2	28463	3557.88
2003-2004	21063	2	40	69	Male	Mexican American	Married	Less than high School	Yes	No	No	yes	yes	low-PIR	obese	no	-4.514	103	7.8	1.73	7.66	65.5	153	16	0	Q1	2251.57	281.447
2003-2004	21065	1	40	52	Male	White	Married	More than high School	No	No	No	yes	yes	high-PIR	Overweight	no	-1.79	891	19.9	4.48	6	123	3276	16.2	0	Q2	87786.1	10973.3
2003-2004	21066	2	35	76	Female	Other	Divorced	More than high School	Yes	No	No	yes	no	low-PIR	Overweight	no	-0.264	422	166.9	4.87	8.38	76	4326	12.8	0	Q2	45696	5712
2003-2004	21067	2	32	25	Male	White	Married	More than high School	Yes	No	No	no	no	high-PIR	obese	yes	0.796	223	36.3	4.89	29.03	188.5	2118	17.5	0	Q3	90803.2	11350.4
2003-2004	21068	2	34	57	Female	White	Divorced	Less than high School	Yes	No	No	yes	yes	low-PIR	Overweight	no	2.465	1205	170.5	4.14	10.4	135.9	1872	13.8	0	Q4	45002.9	5625.36
2003-2004	21070	1	29	31	Female	White	Married	More than high School	Yes	No	No	no	no	high-PIR	obese	no	-0.642	362	70.2	5.06	12.04	82.3	4927	13.6	0	Q2	82276	10284.5
2003-2004	21074	1	42	76	Female	Black	Widowed	High School	Yes	No	No	yes	no	low-PIR	Overweight	no	1.081	1106	56.4	6.38	11.93	102.1	2942	14.9	0	Q3	14969.7	1871.22
2003-2004	21078	2	41	85	Male	White	Married	More than high School	Yes	No	No	yes	yes	low-PIR	Normal	no	-1.918	554	111.9	5.06	6.13	92.8	1344	14.6	0	Q2	16385.1	2048.14
2003-2004	21080	2	39	60	Female	White	Married	More than high School	Yes	No	No	yes	no	high-PIR	Overweight	no	4.676	227	475	4.62	15.31	100.1	4353	11.6	1	Q4	50920.1	6365.01
2003-2004	21083	2	38	80	Female	Mexican American	Divorced	Less than high School	No	No	No	yes	yes	low-PIR	Normal	no	4.619	819	140.9	6.72	17.5	99.5	23850	14.5	0	Q4	4981.25	622.657
2003-2004	21084	1	34	57	Female	White	Married	More than high School	Yes	No	No	no	yes	high-PIR	Overweight	no	-1.607	100	10	4.18	13.54	77.6	7471	14.9	0	Q2	91437.1	11429.6
2003-2004	21085	2	42	26	Male	Mexican American	Never married	More than high School	No	No	No	no	no	low-PIR	Overweight	no	-2.34	431	127.9	3.78	5.35	52.7	7107	15.6	0	Q1	29348	3668.5
2003-2004	21087	1	34	28	Male	Mexican American	Married	High School	Yes	No	No	no	yes	low-PIR	Overweight	yes	7.782	709	215.8	15.18	28	186.5	36977	17.1	0	Q4	38366.6	4795.82
2003-2004	21090	1	41	56	Male	Black	Married	High School	No	No	No	yes	yes	high-PIR	Overweight	no	-0.178	546	340.3	5.2	4.66	60.9	2713	14.7	0	Q2	22420.2	2802.53
2003-2004	21091	2	41	25	Female	White	Living with partner	More than high School	No	No	No	no	no	low-PIR	Normal	yes	-2.253	86	101.5	3.3	5.94	89.7	3574	13.6	0	Q1	65529.2	8191.15
2003-2004	21093	1	35	64	Female	Other	Widowed	Less than high School	Yes	Yes	No	yes	yes	low-PIR	Overweight	yes	-3.389	34	24.9	3.68	6.03	85.6	2176	13.3	0	Q1	24475.3	3059.41
2003-2004	21096	2	31	68	Female	White	Married	More than high School	No	No	No	no	yes	high-PIR	Normal	no	-4.15	34	140.4	2.58	3.31	17.8	1209	12.7	0	Q1	31622.8	3952.85
2003-2004	21097	1	30	23	Female	Black	Never married	More than high School	Yes	No	No	no	yes	high-PIR	Normal	no	0.748	239	57.5	5.28	18.11	117.7	4399	12.9	0	Q3	27089.7	3386.22
2003-2004	21104	2	35	70	Male	Black	Married	Less than high School	Yes	Yes	No	yes	yes	high-PIR	Overweight	no	-1.937	525	122.2	2.45	9.17	59.2	7119	12.6	1	Q2	11319.3	1414.91
2003-2004	21105	2	32	26	Male	White	Never married	More than high School	Yes	No	No	no	no	low-PIR	Normal	no	13.45	2122	108.3	27.73	39.11	408.2	13575	15.4	0	Q4	52265.6	6533.2
2003-2004	21107	1	33	20	Male	White	Never married	More than high School	No	No	No	no	yes	high-PIR	Overweight	yes	14.309	2108	589.2	33.51	13.79	134.3	37610	15.6	0	Q4	64789.3	8098.66
2003-2004	21109	1	29	25	Male	White	Married	More than high School	No	No	No	no	yes	low-PIR	obese	no	1.159	212	246.8	5.02	18.18	104.5	10654	14.4	0	Q3	73404.2	9175.53
2003-2004	21112	1	34	76	Male	Other	Married	Less than high School	No	Yes	No	yes	no	low-PIR	Normal	no	-3.569	223	27	1.7	7.08	100.6	1647	14.1	0	Q1	35353.1	4419.14
2003-2004	21115	2	40	32	Female	Mexican American	Married	Less than high School	No	No	No	no	yes	low-PIR	obese	no	0.015	164	59.4	5.87	10.75	72.2	19497	12.9	0	Q3	20501.3	2562.66
2003-2004	21116	1	43	38	Female	Mexican American	Married	High School	Yes	No	No	no	yes	low-PIR	obese	no	-2.241	118	80.3	2.75	8.48	98.7	253	12.5	0	Q1	28553.7	3569.21
2003-2004	21118	1	34	66	Male	Mexican American	Living with partner	Less than high School	Yes	Yes	No	yes	yes	low-PIR	Overweight	yes	-1.857	306	23.1	4.44	13.34	140.9	445	15.7	0	Q2	3300.11	412.513
2003-2004	21120	2	30	60	Female	White	Divorced	More than high School	Yes	No	No	no	yes	high-PIR	Normal	yes	2.214	805	190.8	6.19	9.79	111.2	6783	14.9	0	Q3	43971.1	5496.39
2003-2004	21123	1	35	75	Male	White	Married	More than high School	Yes	No	No	yes	no	high-PIR	Normal	no	-1.486	1016	170.8	3.51	7.14	46.7	409	15	0	Q2	30400.5	3800.06
2003-2004	21124	2	31	55	Male	Black	Widowed	More than high School	No	Yes	No	yes	yes	low-PIR	Overweight	yes	-3.153	162	9.1	2.93	5.55	80.1	12984	14.1	0	Q1	28051.7	3506.46
2003-2004	21125	2	42	36	Male	Mexican American	Married	High School	No	No	No	no	no	low-PIR	Normal	yes	5.217	519	117.3	12.4	16.16	136.2	51127	15.8	0	Q4	29497.7	3687.21
2003-2004	21129	1	40	37	Male	Other	Married	More than high School	Yes	No	No	no	yes	high-PIR	Normal	no	3.323	1097	93.3	13.78	13.75	117.8	24404	14.4	0	Q4	81686.9	10210.9
2003-2004	21130	2	41	20	Female	Black	Never married	More than high School	No	No	No	no	no	high-PIR	obese	no	-3.121	200	58.3	3.81	3.26	30.8	13191	13.8	0	Q1	27010.1	3376.26
2003-2004	21132	2	29	59	Male	Black	Married	More than high School	Yes	No	No	yes	yes	high-PIR	Normal	yes	-1.859	373	93.4	3.56	10.34	102.9	3130	14.7	0	Q2	64918.4	8114.8
2003-2004	21136	1	33	72	Male	White	Married	More than high School	No	No	No	no	yes	high-PIR	Overweight	no	2.817	1600	172.5	5.24	19.53	125.4	6977	15.7	0	Q4	28463	3557.88
2003-2004	21141	2	32	37	Male	White	Married	More than high School	No	No	No	yes	yes	low-PIR	Normal	no	1.388	359	124.7	13.22	15.09	57.6	21362	15.9	0	Q3	54299.9	6787.48
2003-2004	21142	1	29	31	Female	White	Married	High School	No	No	No	no	no	high-PIR	obese	yes	-3.975	77	19.3	1.64	8.31	58.7	1212	13.4	0	Q1	82276	10284.5
2003-2004	21143	1	31	65	Male	White	Divorced	High School	Yes	Yes	Yes	yes	yes	high-PIR	obese	no	-3.125	189	43	4.16	5.21	117.1	686	12.7	1	Q1	59803.1	7475.39
2003-2004	21147	2	29	31	Female	White	Divorced	More than high School	No	No	No	no	yes	high-PIR	obese	yes	4.971	713	71.2	11.93	16.77	62.7	36141	13.1	0	Q4	65729.7	8216.21
2003-2004	21149	2	41	63	Female	Black	Divorced	More than high School	No	No	No	yes	yes	low-PIR	obese	no	0.026	763	78.1	4.89	8.18	112.4	4257	12.9	0	Q3	12826.6	1603.32
2003-2004	21153	2	35	49	Male	Black	Divorced	More than high School	No	No	No	yes	yes	high-PIR	Overweight	yes	-2.964	239	35.1	3.76	9.81	89.1	2030	13.9	0	Q1	24885.2	3110.66
2003-2004	21154	2	33	27	Male	White	Married	More than high School	Yes	No	No	no	no	low-PIR	Normal	yes	6.85	966	143.4	11.78	25.28	227.9	32445	15.2	0	Q4	40012.5	5001.56
2003-2004	21158	1	34	71	Female	Mexican American	Widowed	More than high School	No	No	No	yes	yes	low-PIR	obese	no	3.23	511	88.8	8.48	21.4	111.8	9169	15.1	0	Q4	4289.96	536.245
2003-2004	21159	1	29	51	Female	White	Widowed	More than high School	Yes	No	No	no	no	low-PIR	thin	yes	4.648	1226	265.5	6.74	12.17	115.2	7872	15.9	0	Q4	39599.4	4949.92
2003-2004	21165	1	32	75	Female	White	Widowed	Less than high School	No	No	No	no	yes	low-PIR	Overweight	no	-3.173	343	36.5	7.95	3.45	48.9	416	14.2	0	Q1	51419.4	6427.42
2003-2004	21167	2	39	60	Female	White	Married	More than high School	No	No	No	yes	yes	high-PIR	Overweight	no	-1.178	614	17.1	5.1	8.22	90.8	6102	14.6	0	Q2	59586.2	7448.27
2003-2004	21169	1	38	65	Male	White	Married	More than high School	Yes	No	No	yes	yes	high-PIR	Normal	no	1.213	1297	47.2	9.61	14	97.2	12124	16.3	0	Q3	46417.1	5802.13
2003-2004	21171	2	31	20	Female	Black	Never married	More than high School	No	No	No	no	no	low-PIR	Normal	yes	-0.717	398	75.4	3.78	12.56	84	4076	13.5	0	Q2	32656.4	4082.05
2003-2004	21172	2	33	51	Male	Black	Married	More than high School	Yes	No	No	no	yes	low-PIR	obese	no	5.813	606	101.5	20.84	16.99	362.1	2747	13.9	0	Q4	24958.5	3119.81
2003-2004	21173	1	35	69	Female	Black	Never married	Less than high School	No	Yes	No	yes	yes	low-PIR	Overweight	no	-1.402	376	144.8	5.07	9.65	36	1562	12.9	0	Q2	13050.5	1631.31
2003-2004	21178	2	40	45	Female	Mexican American	Widowed	Less than high School	No	No	No	no	yes	low-PIR	obese	no	0.491	219	45.6	4.88	11.08	111.8	18410	14.6	0	Q3	15947.8	1993.48
2003-2004	21181	2	30	61	Female	White	Married	More than high School	No	Yes	No	yes	yes	low-PIR	obese	no	0.462	743	157.6	8.32	8.47	59.6	2700	13.2	0	Q3	24915.7	3114.47
2003-2004	21183	2	36	73	Male	White	Married	More than high School	Yes	No	No	yes	no	high-PIR	obese	yes	1.281	757	25.4	14.42	16.87	90.3	13918	17	0	Q3	41282.4	5160.3
2003-2004	21184	2	34	47	Female	White	Married	More than high School	Yes	No	No	yes	yes	low-PIR	obese	no	3.793	614	35.2	11.31	11.8	138.7	25885	14	0	Q4	53613.8	6701.73
2003-2004	21185	2	30	61	Male	White	Divorced	More than high School	No	No	No	yes	yes	high-PIR	Overweight	yes	1.479	553	48.2	19.76	23.65	35.2	7852	15.2	0	Q3	40076.4	5009.54
2003-2004	21192	2	31	80	Female	White	Married	Less than high School	No	No	No	yes	yes	low-PIR	Overweight	no	8.594	3926	164.5	8.73	10.46	132.7	2031	13.7	0	Q4	20755	2594.38
2003-2004	21193	1	42	40	Male	Black	Married	More than high School	No	No	No	no	no	high-PIR	obese	no	8.346	1464	405.4	16.07	21.64	180.4	15243	15.6	0	Q4	20714.1	2589.27
2003-2004	21194	2	36	29	Female	Black	Divorced	More than high School	No	No	No	no	no	low-PIR	obese	no	-0.78	307	109.3	7.56	6.63	99.1	1648	13.5	0	Q2	37318.7	4664.83
2003-2004	21195	1	39	26	Male	Mexican American	Never married	Less than high School	Yes	No	No	no	yes	low-PIR	Overweight	no	0.317	574	81.9	5.29	13.41	131.8	14120	14.1	0	Q3	30032.8	3754.1
2003-2004	21199	2	43	85	Male	Black	Married	High School	Yes	Yes	Yes	yes	yes	low-PIR	obese	no	0.506	1047	110.6	6.27	12.73	98.1	8945	14.4	0	Q3	14829.1	1853.64
2003-2004	21204	1	34	62	Male	Mexican American	Married	High School	No	Yes	No	yes	yes	low-PIR	Overweight	yes	2.37	433	139.6	7.63	18.03	121.4	25603	16.1	0	Q3	3300.11	412.513
2003-2004	21205	1	30	40	Female	Black	Married	More than high School	Yes	No	No	yes	no	low-PIR	Normal	yes	-2.681	317	73.8	4.81	6.67	33.7	4706	14.2	0	Q1	25663.5	3207.94
2003-2004	21209	1	31	54	Female	White	Separated	More than high School	No	No	No	no	yes	low-PIR	Normal	no	-2.263	309	2	5.23	7.66	106.3	728	15.7	0	Q1	49556.2	6194.52
2003-2004	21213	2	42	51	Female	Black	Married	More than high School	No	No	Yes	no	yes	high-PIR	Overweight	yes	11.017	672	589.4	16.01	15.47	147.4	13867	13.4	0	Q4	26072	3259
2003-2004	21214	1	39	36	Female	White	Married	More than high School	No	No	No	no	yes	high-PIR	Overweight	no	3.003	777	117.8	10.55	8.41	81.4	23806	12.4	0	Q4	7006.42	875.802
2003-2004	21215	2	36	23	Male	White	Never married	More than high School	No	No	No	no	yes	high-PIR	Overweight	no	0.027	671	51.1	6.43	16.92	118.3	7970	16.9	0	Q3	89285.1	11160.6
2003-2004	21216	2	34	74	Male	White	Married	Less than high School	Yes	Yes	Yes	yes	yes	high-PIR	obese	no	-3.389	534	9.2	2.96	6.74	87.1	375	16.3	0	Q1	38570.9	4821.36
2003-2004	21219	2	30	21	Male	White	Never married	More than high School	Yes	No	No	no	yes	high-PIR	Overweight	yes	-0.19	410	25.6	7.66	15.6	76	19922	16	0	Q2	64789.3	8098.66
2003-2004	21220	1	35	44	Female	Other	Divorced	More than high School	Yes	No	No	no	yes	high-PIR	Normal	no	5.405	796	271.5	11.26	16.84	68.8	15008	14.1	0	Q4	97043.6	12130.4
2003-2004	21221	1	40	23	Male	Mexican American	Never married	More than high School	No	No	No	yes	yes	high-PIR	Overweight	yes	-4.195	70	11.8	2.48	6.71	63.6	4233	15.3	0	Q1	31324.8	3915.6
2003-2004	21223	2	34	34	Female	White	Married	More than high School	Yes	No	Yes	no	no	low-PIR	Normal	no	-3.095	481	2.7	3.73	5.29	83	707	13.4	0	Q1	57946.7	7243.34
2003-2004	21224	2	43	47	Female	Mexican American	Separated	High School	Yes	Yes	No	yes	yes	low-PIR	Overweight	no	-1.224	1154	13.9	3.95	6.13	80.1	3514	13.6	0	Q2	19316	2414.49
2003-2004	21228	1	43	63	Female	Other	Married	More than high School	No	No	No	yes	no	high-PIR	Normal	no	-2.172	235	60.5	7.12	7.06	51.7	4255	15.9	0	Q2	35314.6	4414.32
2003-2004	21232	2	34	24	Male	White	Married	More than high School	Yes	No	No	no	yes	high-PIR	Overweight	yes	5.146	785	247.1	6.95	18.01	259.5	17027	17	0	Q4	83420.6	10427.6
2003-2004	21233	2	41	49	Female	Black	Married	High School	No	No	No	no	no	high-PIR	obese	no	3.542	874	230.3	5.81	14.45	96.5	9219	12.8	0	Q4	25588.1	3198.51
2003-2004	21239	2	36	38	Male	Black	Never married	Less than high School	No	No	No	no	no	low-PIR	Overweight	no	-0.658	256	63	4.9	22.21	117.8	2293	14.3	0	Q2	34682.1	4335.26
2003-2004	21240	1	37	74	Female	White	Widowed	More than high School	Yes	No	No	no	no	low-PIR	obese	no	1.898	713	156.8	6.11	8.49	117.8	10711	13.8	0	Q3	35028.2	4378.53
2003-2004	21242	1	39	26	Male	White	Married	More than high School	No	No	No	no	yes	high-PIR	Overweight	yes	2.156	763	156.7	14.26	18.45	97.3	5954	16.1	0	Q3	67380.3	8422.54
2003-2004	21244	1	32	27	Female	White	Married	More than high School	No	No	No	no	yes	high-PIR	Overweight	no	4.269	1261	46.4	5.03	14.33	97.8	32279	11.6	1	Q4	7291.98	911.498
2003-2004	21247	1	39	31	Male	White	Living with partner	More than high School	No	No	No	no	no	high-PIR	Overweight	yes	0.76	1154	14.6	7.55	8.7	108.5	22180	14.1	0	Q3	77475.7	9684.46
2003-2004	21252	1	41	62	Female	White	Married	More than high School	Yes	No	Yes	yes	yes	high-PIR	obese	no	1.14	941	45.9	10.81	14.86	57.5	2776	12.6	0	Q3	25274.4	3159.3
2003-2004	21256	2	37	27	Male	Mexican American	Never married	Less than high School	Yes	No	No	no	no	high-PIR	Overweight	yes	-0.232	379	37.2	8.87	8.99	122.9	17085	15.6	0	Q2	33741.2	4217.65
2003-2004	21257	1	33	67	Female	Black	Married	Less than high School	No	No	No	no	yes	low-PIR	obese	yes	-4.271	110	4.3	3.24	7.75	38.5	1223	13.7	0	Q1	12859.8	1607.48
2003-2004	21263	1	30	85	Female	White	Never married	Less than high School	No	No	No	no	no	high-PIR	Normal	no	0.347	1203	77.4	3.57	6.77	60.6	14220	13.9	0	Q3	17217.1	2152.13
2003-2004	21264	2	43	41	Male	Other	Married	High School	Yes	No	No	no	yes	high-PIR	Overweight	no	-0.179	328	34.4	5.03	21.79	146.4	5337	16	0	Q2	38603.9	4825.49
2003-2004	21270	2	39	85	Female	White	Widowed	More than high School	No	Yes	No	yes	no	high-PIR	obese	no	3.734	765	107.7	8.04	19.64	91.3	15076	14.2	0	Q4	18937.3	2367.17
2003-2004	21271	2	33	45	Male	Black	Separated	More than high School	Yes	Yes	No	no	yes	high-PIR	obese	no	0.895	327	246.3	7.99	12.87	123.7	3563	15.6	0	Q3	24958.5	3119.81
2003-2004	21272	1	36	44	Male	Black	Married	More than high School	Yes	No	No	yes	no	low-PIR	obese	no	-3.774	201	13.7	1.85	9.1	84.2	1033	14.3	0	Q1	25537.2	3192.15
2003-2004	21274	2	37	26	Female	Black	Never married	More than high School	No	No	No	no	yes	high-PIR	Normal	yes	0.093	222	62.2	7.19	11.76	83.8	12094	13.6	0	Q3	31640.6	3955.07
2003-2004	21275	1	34	65	Female	Mexican American	Married	Less than high School	No	Yes	No	yes	yes	high-PIR	obese	no	0.237	343	185.1	3.26	11.36	73.3	7017	11.2	1	Q3	4727.69	590.961
2003-2004	21276	2	39	72	Male	White	Married	More than high School	No	No	No	no	yes	high-PIR	Normal	no	5.742	641	165.6	19.91	22.42	207.1	14909	15	0	Q4	32961.2	4120.15
2003-2004	21277	2	34	55	Female	White	Divorced	More than high School	Yes	No	No	yes	yes	high-PIR	obese	no	1.114	645	118	6.36	6.99	159.5	2831	13.7	0	Q3	39599.4	4949.92
2003-2004	21279	1	42	40	Female	Mexican American	Married	More than high School	No	No	No	yes	yes	low-PIR	obese	no	-1.481	291	49.1	5.45	12.63	45.2	5848	15.1	0	Q2	13624.3	1703.04
2003-2004	21281	2	40	64	Female	Mexican American	Married	Less than high School	No	Yes	No	yes	yes	low-PIR	obese	no	-3.912	488	32.9	0.9	4.13	34.6	5922	13.6	0	Q1	3339.73	417.466
2003-2004	21285	2	29	22	Female	White	Living with partner	More than high School	Yes	No	No	no	yes	high-PIR	Normal	yes	3.352	576	26	8.91	17.87	190.3	6772	14.4	0	Q4	59465.5	7433.19
2003-2004	21286	2	40	41	Male	Mexican American	Married	Less than high School	No	No	No	no	yes	low-PIR	obese	no	-1.341	288	32.5	4.64	9.1	124.8	13752	15.4	0	Q2	15082.9	1885.37
2003-2004	21287	2	37	37	Male	White	Married	More than high School	Yes	No	No	yes	yes	high-PIR	obese	yes	0.27	967	26.8	4.29	25.41	116.3	1262	17.5	0	Q3	87042.2	10880.3
2003-2004	21292	2	31	63	Male	White	Divorced	More than high School	Yes	No	No	yes	yes	high-PIR	obese	no	3.106	510	56.3	27.29	9.76	124.4	15820	17	0	Q4	50864.4	6358.06
2003-2004	21295	1	33	70	Female	Other	Widowed	Less than high School	No	Yes	No	yes	yes	low-PIR	Normal	no	2.415	418	84.7	5.3	12.24	197.3	9453	10.8	1	Q3	28389.3	3548.67
2003-2004	21297	2	30	46	Female	White	Married	More than high School	Yes	No	No	no	yes	high-PIR	obese	no	-0.837	648	30.3	2.75	9.62	122.8	3049	14.3	0	Q2	90859	11357.4
2003-2004	21298	2	37	65	Female	White	Married	More than high School	No	No	No	yes	yes	high-PIR	obese	no	0.174	409	37	7.31	13.38	70	11732	14.4	0	Q3	54071.6	6758.95
2003-2004	21300	1	29	83	Female	White	Married	More than high School	No	No	No	yes	yes	high-PIR	Overweight	no	-1.293	440	193.1	3.38	4.91	49.2	5013	13.3	0	Q2	19499.5	2437.43
2003-2004	21303	1	36	34	Female	White	Married	More than high School	No	No	No	no	yes	high-PIR	Overweight	yes	1.727	776	88.3	5.23	17.55	75.3	9430	12.6	0	Q3	7396.04	924.505
2003-2004	21305	2	30	75	Male	White	Married	More than high School	Yes	No	No	yes	yes	high-PIR	obese	no	0.19	1373	72.6	3.01	15.38	65.9	11649	14.5	0	Q3	28463	3557.88
2003-2004	21306	2	31	64	Female	White	Married	More than high School	No	No	No	yes	yes	high-PIR	obese	no	-0.29	616	58	6.37	9.19	101.8	3713	13.8	0	Q2	55807.6	6975.95
2003-2004	21307	1	29	72	Female	White	Married	More than high School	No	No	Yes	no	yes	high-PIR	Overweight	yes	-1.386	304	115.3	5.67	6.78	63.6	5301	14.8	0	Q2	48394.4	6049.3
2003-2004	21309	2	34	64	Female	White	Divorced	High School	Yes	No	No	no	no	low-PIR	Overweight	no	-5.004	102	38.2	1.32	4.08	38.5	425	13.6	0	Q1	33763.9	4220.48
2003-2004	21310	2	29	36	Male	Black	Married	High School	Yes	No	No	no	no	low-PIR	Normal	no	-1.748	136	150.2	5.48	9.12	71	5762	14.7	0	Q2	22779.1	2847.38
2003-2004	21311	1	37	50	Male	White	Married	More than high School	No	No	No	yes	yes	high-PIR	Overweight	no	4.483	253	157.2	10.85	36.93	215.2	4864	15.4	0	Q4	91837.8	11479.7
2003-2004	21313	2	31	22	Female	White	Never married	More than high School	Yes	No	No	no	yes	low-PIR	obese	no	-4.287	398	4.7	2.51	5.27	43	394	13.4	0	Q1	7304.9	913.112
2003-2004	21316	2	37	22	Female	Black	Never married	More than high School	Yes	No	No	no	no	high-PIR	obese	no	2.066	401	311.6	5.01	12.29	70.3	4689	14.1	0	Q3	31640.6	3955.07
2003-2004	21317	2	31	61	Female	White	Married	More than high School	Yes	No	Yes	no	yes	high-PIR	Overweight	no	1.02	1101	45	6.02	11.29	93.2	7405	14.4	0	Q3	55807.6	6975.95
2003-2004	21319	1	34	41	Male	White	Married	More than high School	Yes	No	No	yes	yes	high-PIR	obese	no	0.267	692	10.1	4.49	23.55	141.3	6135	14.8	0	Q3	111416	13927
2003-2004	21321	2	36	32	Female	Black	Never married	High School	Yes	No	No	no	yes	low-PIR	obese	no	6.736	241	405.5	12.4	13.02	92.9	23438	12.1	0	Q4	44951.9	5618.99
2003-2004	21323	1	33	28	Female	Other	Never married	More than high School	No	No	No	no	yes	low-PIR	obese	no	1.231	184	8.6	21.32	11.46	101.3	95	14.5	0	Q3	53947.9	6743.49
2003-2004	21325	2	29	32	Male	White	Married	More than high School	No	No	No	no	yes	high-PIR	obese	yes	-0.107	682	53.7	5.09	10.83	205.9	1472	16.2	0	Q3	67428.2	8428.53
2003-2004	21326	1	31	51	Male	Mexican American	Married	More than high School	Yes	No	No	no	yes	high-PIR	obese	no	-1.892	479	18.3	5.24	9.28	145.1	468	15	0	Q2	23592.2	2949.02
2003-2004	21329	2	31	46	Female	White	Married	More than high School	Yes	No	No	yes	yes	low-PIR	obese	no	14.875	4897	355.4	9.37	17.86	173.5	576	15.1	0	Q4	50214	6276.74
2003-2004	21332	1	29	41	Male	White	Married	More than high School	No	No	No	yes	yes	high-PIR	Overweight	yes	3.212	756	128.6	9.09	21.26	102.2	27007	13.5	0	Q4	98374.1	12296.8
2003-2004	21339	1	40	43	Female	Mexican American	Married	More than high School	No	Yes	No	no	yes	high-PIR	obese	no	-1.056	282	116.3	8.82	7.02	46.8	5629	13.1	0	Q2	19220.7	2402.58
2003-2004	21345	2	37	63	Female	Black	Married	More than high School	Yes	Yes	No	yes	yes	high-PIR	Overweight	no	-4.445	124	5.8	2.88	5.1	60.5	236	13.7	0	Q1	15025.5	1878.19
2003-2004	21346	2	42	42	Male	Mexican American	Married	More than high School	No	No	No	no	yes	low-PIR	Overweight	no	7.633	458	794.8	5.67	12.07	206.2	8463	14.4	0	Q4	16910.4	2113.8
2003-2004	21351	1	32	40	Female	White	Married	More than high School	No	No	No	no	yes	high-PIR	Normal	no	1.393	725	236.8	6.27	5.76	106.3	2784	14.2	0	Q3	115113	14389.2
2003-2004	21352	2	40	44	Male	Mexican American	Married	More than high School	No	No	No	no	yes	low-PIR	Normal	no	-3.097	348	14.2	3.74	7.52	108.8	524	15	0	Q1	15082.9	1885.37
2003-2004	21353	1	34	48	Female	Mexican American	Married	Less than high School	No	No	No	no	yes	low-PIR	obese	no	-1.258	257	27.3	4.33	10.5	121.6	2437	15.1	0	Q2	27141.2	3392.65
2003-2004	21356	2	37	36	Female	White	Married	More than high School	Yes	No	No	no	yes	low-PIR	Overweight	yes	-1.443	626	6.6	4.97	8.23	73.2	8140	12.8	0	Q2	84849.5	10606.2
2003-2004	21357	2	31	45	Male	White	Married	More than high School	No	No	No	no	yes	high-PIR	Overweight	no	1.618	713	47.8	2.91	42.45	101.2	2217	14.3	0	Q3	104708	13088.5
2003-2004	21359	2	38	79	Male	Mexican American	Widowed	Less than high School	Yes	No	No	yes	yes	low-PIR	Overweight	yes	-0.885	321	97.8	3.95	14.7	145.9	1258	16.7	0	Q2	4264.57	533.071
2003-2004	21360	2	34	44	Female	White	Married	More than high School	Yes	No	No	no	yes	high-PIR	Overweight	no	-3.329	156	16.1	2.59	8.69	76.2	546	15.9	0	Q1	123125	15390.6
2003-2004	21367	2	35	31	Male	Black	Living with partner	High School	No	No	No	no	yes	low-PIR	obese	yes	1.507	262	185.9	5.97	22.62	168	2374	13.8	0	Q3	26923.4	3365.43
2003-2004	21371	2	30	68	Male	White	Married	Less than high School	Yes	No	Yes	no	yes	low-PIR	Overweight	no	-2.743	317	42.4	3.71	9.41	76.1	5170	14.6	0	Q1	24331.7	3041.46
2003-2004	21375	2	33	21	Female	Black	Never married	More than high School	Yes	No	No	no	yes	low-PIR	Normal	no	-1.898	42	214.2	2.07	11.4	17.8	1164	10	1	Q2	6229.32	778.665
2003-2004	21378	1	31	49	Female	Mexican American	Widowed	More than high School	Yes	No	No	yes	no	high-PIR	obese	no	-1.227	157	124.8	3.35	8.88	96.7	2883	15.1	0	Q2	22205	2775.62
2003-2004	21380	1	42	21	Male	White	Never married	More than high School	No	No	No	no	yes	high-PIR	Normal	yes	8.317	1258	328.3	19.96	23.53	175.2	18764	14	0	Q4	57693.8	7211.72
2003-2004	21384	2	37	67	Male	White	Married	More than high School	Yes	No	No	yes	yes	high-PIR	obese	no	-3.026	281	34.7	4.06	8.64	86.9	1919	14.1	0	Q1	49282.3	6160.28
2003-2004	21386	2	30	61	Male	White	Married	High School	Yes	No	No	no	yes	high-PIR	Normal	yes	0.731	487	73.3	7.78	11.34	105.9	24104	14.3	0	Q3	40076.4	5009.54
2003-2004	21391	1	34	77	Male	Mexican American	Divorced	Less than high School	Yes	No	No	yes	yes	low-PIR	Overweight	no	-4.507	7	64.6	4.45	4.69	30.1	294	15.9	0	Q1	6254.7	781.838
2003-2004	21393	2	34	66	Male	White	Married	More than high School	Yes	No	No	yes	yes	high-PIR	Overweight	no	-1.834	539	48.4	5.99	6.48	61	13187	15.8	0	Q2	54308.4	6788.54
2003-2004	21395	2	40	77	Female	Mexican American	Divorced	More than high School	No	No	Yes	yes	no	low-PIR	Overweight	no	-3.136	241	18.8	2.9	7.84	62.4	4143	12.9	0	Q1	3902.56	487.821
2003-2004	21396	2	38	61	Female	Mexican American	Never married	Less than high School	Yes	Yes	No	yes	yes	low-PIR	Overweight	no	-1.981	628	32.9	2.25	7.82	76.5	4986	15.5	0	Q2	4547.04	568.379
2003-2004	21399	1	37	42	Female	Black	Married	More than high School	No	No	No	no	no	high-PIR	Overweight	yes	-1.321	522	53.4	3.68	7.84	94.9	4827	14.1	0	Q2	29112.5	3639.06
2003-2004	21404	1	31	79	Female	White	Married	More than high School	Yes	Yes	Yes	yes	yes	low-PIR	Normal	no	-2.134	676	90.3	2.9	4.18	40	8208	12.1	0	Q2	43765.1	5470.63
2003-2004	21407	2	29	78	Female	Black	Widowed	More than high School	No	Yes	No	yes	yes	low-PIR	obese	no	-3.006	82	59.8	3.78	6.78	54.9	5395	11.3	1	Q1	15215.8	1901.97
2003-2004	21409	1	43	45	Female	Mexican American	Married	High School	Yes	No	No	no	no	low-PIR	obese	yes	4.938	720	185	13.53	10.63	105	21884	10.1	1	Q4	19316	2414.49
2003-2004	21413	2	32	23	Male	White	Never married	More than high School	No	No	No	yes	yes	low-PIR	obese	no	2.63	523	18.6	9.1	11.99	117.4	46869	16.5	0	Q4	52265.6	6533.2
2003-2004	21419	1	34	58	Female	Mexican American	Married	High School	No	No	No	yes	yes	high-PIR	Overweight	no	2.782	561	43.5	9.03	9.2	73.4	37814	13.5	0	Q4	20807	2600.88
2003-2004	21420	1	29	39	Male	White	Married	More than high School	Yes	No	No	yes	yes	high-PIR	Overweight	yes	-0.04	427	165.4	8.65	12.76	87.5	5091	14.2	0	Q3	84402.1	10550.3
2003-2004	21421	2	38	21	Female	Mexican American	Never married	High School	No	No	No	no	no	low-PIR	obese	no	6.086	1141	69.9	10.39	12.66	144.7	33473	11.3	1	Q4	3880.28	485.035
2003-2004	21426	2	38	37	Female	Mexican American	Married	Less than high School	No	No	No	no	yes	low-PIR	Overweight	no	-1.878	69	134	2.59	11.11	53.8	2820	15.4	0	Q2	34890.5	4361.32
2003-2004	21427	2	31	35	Male	White	Living with partner	More than high School	Yes	No	No	no	yes	high-PIR	Normal	no	6.042	313	23	7.57	49.26	286.5	15413	14.3	0	Q4	79930.6	9991.33
2003-2004	21429	1	32	41	Male	White	Married	More than high School	Yes	No	No	no	yes	high-PIR	obese	yes	-0.384	351	180.9	9.8	9.57	88.8	2481	14.9	0	Q2	104523	13065.4
2003-2004	21431	2	33	24	Female	White	Married	More than high School	No	No	No	no	yes	high-PIR	obese	no	-2.777	150	9.9	2.75	6.05	74.6	11778	12.7	0	Q1	70491.5	8811.44
2003-2004	21433	2	42	66	Female	White	Divorced	More than high School	Yes	No	No	yes	yes	high-PIR	Normal	no	0.825	454	115.1	4.46	3.71	49	35473	15.6	0	Q3	47031.4	5878.93
2003-2004	21436	2	38	32	Female	Mexican American	Living with partner	More than high School	Yes	No	No	no	yes	low-PIR	obese	no	8.092	683	444.2	22.53	11.99	84.5	7409	9	1	Q4	40121.3	5015.16
2003-2004	21437	1	34	26	Male	Mexican American	Married	More than high School	Yes	No	No	no	no	high-PIR	obese	yes	0.136	3	331.2	5.84	10.51	110.7	246	16.2	0	Q3	37055.2	4631.9
2003-2004	21441	1	35	37	Male	Black	Divorced	More than high School	Yes	No	No	yes	no	high-PIR	Overweight	yes	2.771	975	61.9	6.71	19.81	215.5	12450	15.6	0	Q4	25540	3192.49
2003-2004	21442	1	29	58	Male	White	Married	More than high School	Yes	No	Yes	yes	yes	high-PIR	obese	yes	-3.75	194	38.3	2.11	6.74	90.2	207	17.9	0	Q1	76894.6	9611.82
2003-2004	21444	1	30	32	Male	Black	Separated	More than high School	No	No	No	no	no	high-PIR	obese	no	5.371	445	568.4	8.53	8.21	129	21119	13.6	0	Q4	25175.8	3146.98
2003-2004	21446	2	33	23	Female	White	Never married	More than high School	No	No	No	no	yes	low-PIR	Normal	no	5.491	675	101.2	6.59	23.38	172	15480	12	1	Q4	70491.5	8811.44
2003-2004	21453	2	39	20	Male	Mexican American	Never married	High School	Yes	No	No	no	no	low-PIR	Normal	yes	-0.854	114	100.2	5.19	9.02	91.2	19738	16.3	0	Q2	31774.6	3971.83
2003-2004	21455	2	30	84	Male	White	Widowed	Less than high School	Yes	No	No	yes	no	low-PIR	Overweight	no	-3.302	405	47.9	3.73	5.4	72.8	2101	14.9	0	Q1	15608.6	1951.08
2003-2004	21456	1	30	84	Male	White	Married	More than high School	No	Yes	No	no	yes	high-PIR	obese	no	2.041	1198	89.4	7.08	8.06	68.1	36447	11.8	1	Q3	7748.15	968.518
2003-2004	21457	1	39	79	Male	Black	Widowed	More than high School	No	No	No	yes	yes	high-PIR	Overweight	no	-2.762	744	16.3	4.53	4.97	100.5	88	13.4	0	Q1	11003.9	1375.49
2003-2004	21460	1	31	71	Male	White	Married	More than high School	No	No	No	no	yes	high-PIR	Normal	no	-2.729	244	12.7	5.03	12.26	92.7	1069	15.5	0	Q1	42473.4	5309.17
2003-2004	21465	2	39	41	Male	Black	Married	More than high School	Yes	No	No	no	no	low-PIR	Normal	yes	1.231	549	58.2	14.94	12.99	80.8	19199	15.9	0	Q3	25595	3199.37
2003-2004	21466	2	42	28	Male	Mexican American	Married	Less than high School	No	No	No	no	yes	low-PIR	obese	no	-3.029	276	11.2	5.18	6.51	102.9	2655	17	0	Q1	29348	3668.5
2003-2004	21472	1	32	45	Male	Black	Living with partner	High School	No	No	No	yes	yes	low-PIR	Normal	no	-5.946	0	0	0.45	4.81	20.1	11	14.9	0	Q1	28002.1	3500.26
2003-2004	21476	2	34	47	Female	White	Married	More than high School	No	No	No	yes	no	high-PIR	Overweight	yes	-3.943	325	54.7	2.82	3.61	47.3	926	13.5	0	Q1	123125	15390.6
2003-2004	21477	1	33	20	Male	White	Never married	More than high School	No	No	No	no	no	high-PIR	thin	no	1.191	760	12	12.98	15.85	135.3	10719	15.2	0	Q3	64789.3	8098.66
2003-2004	21483	2	43	27	Female	White	Married	More than high School	Yes	No	No	no	yes	high-PIR	Overweight	no	3.791	1679	117	5.06	15.1	82.9	12261	12.5	0	Q4	62423.9	7802.99
2003-2004	21484	2	37	55	Male	Black	Married	More than high School	No	No	No	yes	yes	high-PIR	Overweight	no	-2.676	154	30.7	2.53	20.06	54.2	2305	15.3	0	Q1	27179.1	3397.39
2003-2004	21486	2	31	30	Female	White	Divorced	Less than high School	Yes	No	No	no	no	low-PIR	Normal	yes	-5.566	115	18.3	1.22	2.58	26.6	2160	15.7	0	Q1	48287.7	6035.96
2003-2004	21489	2	35	43	Male	White	Married	Less than high School	Yes	Yes	No	no	yes	low-PIR	obese	no	-0.227	669	170.3	2.63	10.57	97.1	10376	13.2	0	Q2	36122.8	4515.35
2003-2004	21490	2	29	25	Female	White	Never married	More than high School	No	No	No	no	yes	high-PIR	Normal	no	-2.342	382	13.8	2.91	7.42	106.8	1964	14.5	0	Q1	59465.5	7433.19
2003-2004	21491	1	36	31	Male	Black	Never married	High School	No	No	No	no	no	low-PIR	Overweight	yes	-6.128	15	5.5	1.48	2.12	11.2	70	14	0	Q1	27628.8	3453.6
2003-2004	21494	1	32	30	Male	White	Divorced	More than high School	Yes	No	No	yes	yes	high-PIR	obese	no	-0.35	401	27.1	12.6	14.33	115.7	3601	13.7	0	Q2	89677.8	11209.7
2003-2004	21495	1	32	21	Male	Black	Never married	More than high School	No	No	No	no	yes	low-PIR	Overweight	no	-3.06	219	11.8	5.46	12.92	63.5	1038	15.6	0	Q1	27786	3473.26
2003-2004	21499	2	40	62	Male	Mexican American	Never married	Less than high School	No	No	No	no	yes	high-PIR	obese	no	-4.351	44	15.4	1.3	11.52	38.5	2639	16	0	Q1	4503.15	562.894
2003-2004	21500	1	37	66	Female	White	Widowed	More than high School	Yes	No	No	yes	yes	high-PIR	Normal	no	1.681	704	195.5	7.24	12.1	70.5	4574	12.1	0	Q3	52516.2	6564.52
2003-2004	21501	2	32	65	Female	White	Married	More than high School	No	No	No	no	yes	high-PIR	Overweight	no	2.677	670	149.9	10.25	10.33	57.8	20541	11.9	1	Q4	64859.4	8107.43
2003-2004	21502	2	34	84	Male	White	Married	Less than high School	Yes	Borderline	No	yes	yes	low-PIR	Overweight	no	-2.892	343	27.7	3.46	11.56	87.2	364	14.5	0	Q1	21151.6	2643.95
2003-2004	21506	2	30	39	Male	White	Married	More than high School	No	No	No	no	no	high-PIR	obese	no	1.948	750	99.8	13.13	17.65	159.4	2910	14.6	0	Q3	84402.1	10550.3
2003-2004	21509	2	37	42	Female	White	Married	More than high School	No	No	No	no	no	high-PIR	thin	no	5.407	771	361.7	6.98	9.88	113.6	17076	13.7	0	Q4	111730	13966.3
2003-2004	21510	1	33	59	Female	White	Married	More than high School	No	No	No	no	yes	high-PIR	Overweight	no	10.63	993	260.8	22.5	24.98	102.8	21418	14.5	0	Q4	71259	8907.38
2003-2004	21513	2	41	22	Male	Black	Never married	More than high School	No	No	No	yes	yes	high-PIR	obese	no	-4.493	212	18.3	2.22	5.02	57.3	1090	14.8	0	Q1	23022.5	2877.81
2003-2004	21514	1	37	41	Female	Black	Married	More than high School	No	No	No	no	no	high-PIR	Overweight	no	-2.117	1140	21.4	4.87	5.27	38	1942	12.9	0	Q2	29112.5	3639.06
2003-2004	21522	1	39	47	Female	White	Married	More than high School	No	Yes	No	no	yes	high-PIR	obese	no	2.767	889	115.3	7.71	12.63	98.5	14015	14.3	0	Q4	99450.3	12431.3
2003-2004	21527	1	43	35	Female	Mexican American	Married	More than high School	No	No	No	yes	yes	low-PIR	obese	no	-3.05	367	16.8	5.19	5.65	68	1166	10.5	1	Q1	5607.26	700.907
2003-2004	21528	2	31	65	Male	White	Married	More than high School	Yes	No	No	yes	yes	high-PIR	Overweight	no	-3.333	238	56.8	8.17	4.68	40	2023	15.4	0	Q1	50864.4	6358.06
2003-2004	21530	1	35	85	Female	White	Widowed	High School	Yes	No	Yes	yes	yes	low-PIR	Overweight	no	1.61	1888	86.9	4.06	4.7	53.9	16399	13.9	0	Q3	17466.1	2183.26
2003-2004	21533	2	32	40	Female	White	Married	More than high School	No	No	No	yes	yes	high-PIR	obese	no	0.706	798	11.2	5.38	10.83	155.6	4086	15	0	Q3	135582	16947.8
2003-2004	21534	1	42	31	Male	Mexican American	Married	More than high School	Yes	No	No	no	yes	low-PIR	obese	yes	0.292	929	39.3	7.04	16.53	128.2	5293	14.8	0	Q3	25846.4	3230.8
2003-2004	21537	2	31	83	Female	White	Widowed	More than high School	No	No	Yes	yes	yes	low-PIR	obese	no	-2.998	312	123.3	3.1	4.33	47.5	628	13.8	0	Q1	20579	2572.37
2003-2004	21541	2	31	61	Female	White	Married	More than high School	Yes	No	No	yes	yes	high-PIR	obese	no	-2.903	121	20.4	4.46	8.09	76.7	2349	15.4	0	Q1	55807.6	6975.95
2003-2004	21542	1	38	58	Male	Black	Married	More than high School	Yes	No	No	no	yes	high-PIR	obese	no	3.133	727	85.8	9.54	32.73	136.5	9734	14.3	0	Q4	25598.9	3199.87
2003-2004	21543	1	43	40	Male	White	Married	More than high School	Yes	No	No	no	yes	low-PIR	Overweight	no	0.054	333	18.8	4.35	22.99	177.2	4231	16.6	0	Q3	28015.9	3501.98
2003-2004	21544	2	34	49	Male	Other	Married	More than high School	Yes	No	No	yes	no	low-PIR	Normal	no	-3.586	91	38.2	5.88	4.96	82.8	590	16.7	0	Q1	43948.6	5493.58
2003-2004	21551	1	37	38	Female	White	Living with partner	More than high School	Yes	No	No	no	yes	low-PIR	thin	no	-3.294	208	16.4	3.13	4.34	67	8522	14.6	0	Q1	82408.7	10301.1
2003-2004	21552	2	43	71	Female	Black	Divorced	More than high School	Yes	No	No	no	yes	low-PIR	Normal	no	6.269	926	226.9	10.8	15.72	137.1	15980	13	0	Q4	13948	1743.5
2003-2004	21553	1	34	36	Male	Mexican American	Never married	More than high School	No	No	No	no	yes	high-PIR	Overweight	yes	2.108	671	125.7	8.48	10.61	222.8	10505	14.9	0	Q3	37244.1	4655.51
2003-2004	21554	2	34	71	Male	Other	Married	More than high School	No	No	No	yes	yes	high-PIR	Normal	no	-1.05	1013	77.3	3.66	7.21	85.2	9479	15.1	0	Q2	49068.2	6133.53
2003-2004	21557	1	31	85	Female	White	Widowed	More than high School	No	No	No	yes	yes	high-PIR	Normal	no	3.722	1155	172.5	8.87	16.97	86.9	3638	15	0	Q4	24121.4	3015.18
2003-2004	21558	1	34	68	Male	Mexican American	Married	High School	Yes	No	No	yes	yes	low-PIR	obese	no	2.118	775	103.6	10.16	14.11	74.2	28836	15.8	0	Q3	4346.33	543.291
2003-2004	21559	1	41	33	Male	Black	Married	More than high School	No	No	No	no	yes	low-PIR	obese	no	11.834	920	326.1	13.48	30.3	302.4	48443	15.8	0	Q4	24256.5	3032.06
2003-2004	21562	1	43	66	Female	Other	Never married	Less than high School	Yes	No	No	yes	yes	low-PIR	obese	no	-5.208	177	25.2	1.54	2.99	37.8	135	13.2	0	Q1	20010.6	2501.33
2003-2004	21566	2	29	50	Female	White	Widowed	More than high School	Yes	No	No	no	yes	high-PIR	Overweight	no	-2.855	235	21.3	3.27	5.97	89.6	4141	12.5	0	Q1	64498	8062.25
2003-2004	21568	1	34	43	Female	White	Married	More than high School	No	No	No	yes	no	high-PIR	Normal	yes	-1.486	101	50.4	8.16	8.45	63	8220	12.3	0	Q2	122704	15338
2003-2004	21571	2	32	46	Male	White	Married	More than high School	Yes	No	No	yes	yes	high-PIR	Overweight	yes	1.597	390	45.9	10.88	25.88	144.3	7731	15.4	0	Q3	121692	15211.5
2003-2004	21574	2	39	83	Female	White	Widowed	Less than high School	No	No	No	no	yes	high-PIR	Overweight	no	-2.226	740	30.1	2.44	6.57	72.7	3289	15.6	0	Q1	22160.3	2770.03
2003-2004	21577	2	39	81	Male	White	Married	More than high School	Yes	No	Yes	yes	no	high-PIR	Normal	no	-1.428	308	151.3	6.51	7.14	90	3598	15	0	Q2	18075.4	2259.42
2003-2004	21582	1	32	77	Female	White	Never married	More than high School	Yes	No	Yes	no	yes	high-PIR	Normal	no	0.204	744	85.6	4.3	12.17	71.8	7381	12.7	0	Q3	51419.4	6427.42
2003-2004	21583	1	35	43	Male	Black	Married	More than high School	No	No	No	no	no	low-PIR	Overweight	yes	3.302	543	82.5	9.17	21	232.7	15303	14.4	0	Q4	23606.5	2950.81
2003-2004	21586	2	33	75	Female	Black	Divorced	More than high School	No	Yes	No	yes	no	high-PIR	obese	no	0.71	584	164.2	5.1	11.06	94.2	2336	11.4	1	Q3	18037.1	2254.63
2003-2004	21589	1	33	56	Male	Mexican American	Widowed	More than high School	Yes	No	No	no	yes	high-PIR	obese	no	13.167	3600	222	14.71	19.34	221	51912	15.6	0	Q4	16639.5	2079.94
2003-2004	21592	2	43	53	Male	White	Married	More than high School	Yes	No	No	no	no	high-PIR	Overweight	yes	0.176	338	112.5	7.39	18.86	135.7	1536	17.2	0	Q3	91529.3	11441.2
2003-2004	21598	2	30	55	Female	White	Married	More than high School	Yes	No	No	yes	yes	high-PIR	Overweight	no	1.101	521	74.4	4.25	7.78	104.5	23850	13.8	0	Q3	67706.7	8463.34
2003-2004	21605	1	29	78	Male	White	Married	High School	No	No	No	no	yes	low-PIR	Overweight	no	-1.184	685	83	3.87	6.52	147.7	3235	14.3	0	Q2	13365.2	1670.65
2003-2004	21611	1	35	45	Female	Black	Never married	More than high School	No	No	No	yes	yes	high-PIR	obese	no	-2.116	164	143.1	4.18	3.74	87.7	1142	13.2	0	Q2	26034.7	3254.34
2003-2004	21613	1	33	23	Male	Mexican American	Living with partner	More than high School	No	No	No	no	yes	high-PIR	Overweight	no	0.244	829	36	4.34	15.9	161.5	7217	15.9	0	Q3	28878	3609.74
2003-2004	21614	2	41	50	Male	Black	Never married	More than high School	Yes	No	No	no	yes	low-PIR	Normal	no	9.037	1050	454.7	23.38	21.54	228.9	3532	14.4	0	Q4	23201.5	2900.19
2003-2004	21618	1	42	43	Male	Black	Married	Less than high School	No	Yes	No	no	yes	low-PIR	Normal	no	-2.929	273	26.4	3.5	6.7	83.7	8336	14.7	0	Q1	20714.1	2589.27
2003-2004	21619	1	29	81	Female	White	Married	More than high School	No	No	Yes	yes	no	high-PIR	Normal	yes	2.477	1555	135.9	6.35	9.17	70.5	9961	13.8	0	Q4	19499.5	2437.43
2003-2004	21620	1	32	66	Male	White	Never married	More than high School	Yes	No	No	no	yes	high-PIR	Normal	no	0.308	750	180.2	6.45	10.17	106.7	5706	15.8	0	Q3	50774.5	6346.82
2003-2004	21621	1	32	48	Female	White	Separated	More than high School	Yes	No	No	yes	no	low-PIR	Overweight	no	-1.256	637	11.7	6.53	8.04	99.7	1281	14.7	0	Q2	50125.2	6265.65
2003-2004	21623	2	39	85	Female	White	Widowed	Less than high School	Yes	No	No	yes	yes	high-PIR	obese	no	-0.56	340	37.9	4.35	5.18	171.9	6350	12.7	0	Q2	18937.3	2367.17
2003-2004	21625	2	34	50	Male	White	Married	High School	Yes	No	No	yes	no	low-PIR	Normal	no	-1.561	229	19.3	8.02	10.06	137.8	3934	16	0	Q2	38452.8	4806.6
2003-2004	21630	2	43	63	Female	White	Divorced	Less than high School	Yes	Yes	No	yes	yes	low-PIR	obese	no	2.11	185	23.4	5.64	11.9	173.8	22861	15.1	0	Q3	24915.7	3114.47
2003-2004	21632	1	30	81	Female	Black	Widowed	Less than high School	No	No	No	yes	yes	low-PIR	Overweight	no	-4.546	158	17.2	3.01	4.69	43.2	1089	12.6	0	Q1	16816.8	2102.1
2003-2004	21635	2	34	65	Female	Other	Married	More than high School	No	Yes	No	yes	no	high-PIR	obese	no	-0.093	595	112.5	9.8	4.13	49.1	12494	15	0	Q3	54802.5	6850.32
2003-2004	21636	2	30	22	Female	White	Living with partner	High School	Yes	No	No	no	no	high-PIR	Normal	no	0.888	471	102.4	7.32	7.34	130.2	9088	12	1	Q3	74304.6	9288.07
2003-2004	21637	1	32	43	Male	White	Never married	More than high School	No	Yes	No	no	yes	low-PIR	Overweight	no	4.399	773	126.2	16.56	16.43	90.5	35269	14.5	0	Q4	40647.1	5080.89
2003-2004	21643	1	38	62	Female	Mexican American	Widowed	Less than high School	No	No	No	yes	no	low-PIR	obese	no	-3.694	215	49.1	3.76	4.88	51.6	1272	11.6	1	Q1	4324.9	540.612
2003-2004	21644	2	42	35	Female	Mexican American	Married	Less than high School	No	No	No	yes	yes	low-PIR	Overweight	no	-0.47	154	29	2.77	14.06	85	15949	14.1	0	Q2	22985.2	2873.15
2003-2004	21645	1	33	39	Male	Black	Married	More than high School	Yes	No	No	no	yes	high-PIR	Overweight	yes	0.52	808	49.6	6.59	11.26	108.6	20207	13.1	0	Q3	25166.9	3145.86
2003-2004	21646	1	41	29	Male	Black	Living with partner	High School	No	No	No	no	no	low-PIR	Overweight	yes	3.081	890	57.6	9.74	21.25	195.4	14030	14.2	0	Q4	22247.2	2780.9
2003-2004	21652	1	38	42	Male	Black	Never married	More than high School	Yes	No	No	no	yes	low-PIR	obese	no	-3.626	440	14.5	3.01	4.96	88.3	772	13.6	0	Q1	25598.9	3199.87
2003-2004	21658	1	30	45	Male	Black	Living with partner	More than high School	No	No	No	yes	no	low-PIR	obese	no	-1.055	661	22.2	10.93	7.05	101.4	6158	13.8	0	Q2	23269.9	2908.74
2003-2004	21660	2	31	41	Female	White	Married	More than high School	Yes	No	Yes	no	yes	low-PIR	Normal	no	3.38	678	265.8	5.19	12.95	116.4	7281	16.6	0	Q4	50214	6276.74
2003-2004	21661	2	31	40	Male	White	Married	High School	Yes	No	No	yes	yes	high-PIR	obese	no	-1.225	834	13.7	4.56	12.27	135.3	1207	16.8	0	Q2	104708	13088.5
2003-2004	21666	2	33	66	Female	Black	Never married	More than high School	No	No	No	yes	yes	high-PIR	obese	yes	-1.074	38	24.7	0.89	20.44	106	582	13.6	0	Q2	13797.9	1724.74
2003-2004	21667	1	29	60	Female	White	Divorced	More than high School	Yes	No	No	no	yes	low-PIR	Normal	yes	2.622	639	29.1	7.79	19.56	154.7	3909	16.5	0	Q4	29709.8	3713.73
2003-2004	21672	2	40	61	Female	White	Married	More than high School	No	No	No	yes	yes	high-PIR	obese	yes	1.164	505	73.2	4.81	14.93	101.8	11313	13.3	0	Q3	38581.2	4822.65
2003-2004	21675	2	30	31	Male	White	Married	More than high School	No	No	No	no	yes	high-PIR	Overweight	yes	1.313	438	202.2	11.35	13.05	108.5	7540	16	0	Q3	74496.5	9312.06
2003-2004	21678	2	29	73	Male	White	Married	More than high School	Yes	No	No	yes	yes	high-PIR	Overweight	no	0.612	623	60.1	17.91	13.25	90	2774	14.9	0	Q3	27114.1	3389.27
2003-2004	21681	1	36	54	Male	Other	Married	More than high School	No	No	No	no	yes	high-PIR	obese	yes	-0.111	196	30	3.59	14.05	237.3	6518	15.2	0	Q3	89811.4	11226.4
2003-2004	21682	1	34	70	Male	Mexican American	Married	Less than high School	Yes	Yes	No	yes	yes	low-PIR	Overweight	no	-5.348	69	3.1	1.39	3.47	44.2	1291	14.9	0	Q1	6254.7	781.838
2003-2004	21685	2	31	49	Female	White	Divorced	More than high School	Yes	No	No	yes	yes	low-PIR	Overweight	no	-2.159	158	48.6	5.37	6.5	60.7	10011	14.3	0	Q2	50214	6276.74
2003-2004	21690	2	31	26	Male	White	Never married	More than high School	Yes	No	No	yes	yes	low-PIR	Overweight	yes	3.181	400	43	7.71	24.68	175.9	28749	17	0	Q4	44971.3	5621.42
2003-2004	21691	1	34	72	Male	Mexican American	Married	High School	Yes	No	No	yes	yes	low-PIR	Overweight	no	1.712	467	74.9	17.69	24.04	91.9	2827	15.8	0	Q3	3238.03	404.753
2003-2004	21699	2	29	70	Male	White	Married	More than high School	Yes	No	No	no	yes	high-PIR	Overweight	yes	3.14	1592	65.8	10.47	10.6	142.9	22226	17	0	Q4	27114.1	3389.27
2003-2004	21702	2	42	62	Female	White	Divorced	More than high School	No	No	No	yes	yes	high-PIR	obese	no	-2.566	683	17.1	3.74	4.42	21.4	14002	12.2	0	Q1	47031.4	5878.93
2003-2004	21703	1	30	27	Male	Black	Never married	More than high School	Yes	No	No	no	yes	high-PIR	Normal	no	0.676	772	253	3.76	11.75	66.9	10994	13.9	0	Q3	23090.4	2886.3
2003-2004	21704	2	32	39	Male	White	Married	More than high School	No	No	No	no	yes	low-PIR	Overweight	no	12.785	2023	162.1	22.59	38.31	348	22387	14	0	Q4	54299.9	6787.48
2003-2004	21705	1	40	33	Male	Mexican American	Married	Less than high School	Yes	No	No	no	yes	high-PIR	obese	no	5.176	1452	105.5	9.26	24.94	149.3	26565	16.3	0	Q4	31484.5	3935.56
2003-2004	21712	1	36	53	Female	Black	Widowed	More than high School	Yes	Yes	No	no	no	high-PIR	Overweight	no	-2.65	166	25.8	4.07	6.04	113.6	617	11	1	Q1	28164	3520.51
2003-2004	21714	2	39	28	Male	Other	Living with partner	High School	Yes	No	No	no	yes	low-PIR	Overweight	yes	-2.28	132	25.8	5.27	10.1	139.3	1385	15.6	0	Q1	72062.9	9007.87
2003-2004	21715	2	36	85	Male	White	Married	Less than high School	Yes	No	Yes	no	yes	low-PIR	obese	no	-2.507	936	43.9	3.77	6.73	70.5	534	13.6	0	Q1	22638.6	2829.82
2003-2004	21719	2	32	35	Female	White	Married	More than high School	Yes	No	Yes	no	no	high-PIR	Normal	no	5.931	1002	31.5	13.78	21.43	180.8	9474	14.6	0	Q4	101778	12722.2
2003-2004	21723	2	31	33	Male	White	Married	High School	Yes	No	No	no	yes	low-PIR	Normal	no	-0.291	185	31.6	3.49	22.12	126.6	12873	14.5	0	Q2	46721.7	5840.22
2003-2004	21726	1	43	41	Female	Other	Separated	Less than high School	No	No	No	no	yes	low-PIR	Overweight	yes	-1.026	201	56.5	6.17	11.07	86.8	4593	14.7	0	Q2	34548.6	4318.57
2003-2004	21728	2	36	59	Male	White	Married	More than high School	Yes	Yes	No	no	yes	high-PIR	Overweight	no	-1.924	360	96.1	6.81	7.59	78.9	3899	16.7	0	Q2	111527	13940.9
2003-2004	21730	2	41	46	Female	Black	Never married	High School	Yes	No	No	yes	yes	low-PIR	obese	no	-0.932	438	92.6	5.96	6.22	114.3	420	16.7	0	Q2	25588.1	3198.51
2003-2004	21733	1	40	28	Male	Mexican American	Married	High School	Yes	No	No	no	yes	low-PIR	Normal	no	3.94	987	223.6	11.08	14.21	197.1	9598	14.1	0	Q4	31324.8	3915.6
2003-2004	21740	2	30	32	Male	White	Never married	More than high School	No	No	No	no	yes	low-PIR	Overweight	no	14.766	2016	464.7	12.2	42.18	462.6	5777	15.4	0	Q4	36812.3	4601.54
2003-2004	21741	2	33	34	Male	White	Married	More than high School	No	No	No	no	no	high-PIR	Overweight	yes	0.882	945	114.3	8.53	11.15	103.6	11764	16.4	0	Q3	79930.6	9991.33
2003-2004	21746	1	42	48	Female	Black	Married	High School	Yes	Yes	No	yes	no	low-PIR	obese	no	-0.397	398	45.3	5.49	10.31	132	2203	12.5	0	Q2	22844.8	2855.6
2003-2004	21747	1	31	21	Female	White	Never married	High School	No	No	No	no	yes	high-PIR	obese	no	-2.104	61	195.6	3.94	6.33	45.6	1061	12.1	0	Q2	6874.07	859.259
2003-2004	21757	2	37	66	Male	Black	Married	More than high School	Yes	No	No	no	yes	high-PIR	Overweight	no	4.138	847	212.3	4.31	16.2	123.1	38660	15	0	Q4	13753.1	1719.14
2003-2004	21758	2	35	21	Female	White	Married	Less than high School	Yes	No	No	no	no	low-PIR	Normal	no	7.04	465	115.2	11.22	15.25	151.8	43299	12.9	0	Q4	6480.33	810.041
2003-2004	21762	2	32	67	Female	White	Widowed	More than high School	No	No	No	yes	yes	low-PIR	obese	no	2.617	624	190.4	6.38	11.93	117.5	8959	13.3	0	Q4	64859.4	8107.43
2003-2004	21768	1	30	85	Female	Other	Widowed	Less than high School	No	No	No	yes	yes	low-PIR	Overweight	no	0.326	848	139.8	2.13	11.16	86.6	3287	13.4	0	Q3	15834.9	1979.36
2003-2004	21769	2	39	24	Male	White	Living with partner	More than high School	Yes	No	No	no	yes	high-PIR	Overweight	yes	1.703	398	26.3	8.98	22.62	211.4	7520	14.1	0	Q3	71288.1	8911.02
2003-2004	21772	1	40	66	Male	Mexican American	Married	More than high School	Yes	Yes	No	yes	yes	high-PIR	obese	no	-1.09	811	42.8	8.06	5.61	44.8	17521	15.8	0	Q2	5388.81	673.602
2003-2004	21773	1	34	73	Male	Mexican American	Never married	Less than high School	Yes	No	No	yes	no	low-PIR	obese	no	-3.654	463	3.5	2.42	6.99	83.9	471	14	0	Q1	3238.03	404.753
2003-2004	21774	1	41	26	Male	Black	Living with partner	High School	No	No	No	no	yes	low-PIR	Normal	no	2.982	696	196.3	5.45	15.6	159.6	22104	14.8	0	Q4	22247.2	2780.9
2003-2004	21779	1	39	52	Female	Other	Married	More than high School	No	No	No	no	yes	high-PIR	thin	yes	6.569	463	180	4.75	14.06	341.5	8463	12.9	0	Q4	74108.8	9263.6
2003-2004	21781	1	38	36	Male	Other	Married	More than high School	No	No	No	no	yes	high-PIR	obese	no	-3.059	150	15.9	2.51	8.24	127	2757	16.1	0	Q1	82872.7	10359.1
2003-2004	21782	1	39	68	Female	Mexican American	Married	Less than high School	No	No	No	yes	yes	low-PIR	Normal	no	-4.013	204	53.2	2.7	4.1	54.1	797	13.8	0	Q1	4087.19	510.898
2003-2004	21783	1	42	37	Male	Black	Never married	More than high School	No	No	No	no	yes	high-PIR	Overweight	no	4.737	788	27.6	11.57	27.02	345.8	2207	14.3	0	Q4	5937.58	742.197
2003-2004	21785	1	37	75	Female	White	Married	High School	Yes	No	No	yes	yes	high-PIR	obese	no	-0.503	464	25.3	4.19	11.89	97.6	8634	13.9	0	Q2	48472.4	6059.05
2003-2004	21788	1	38	30	Male	Mexican American	Married	More than high School	No	No	No	no	no	high-PIR	Normal	yes	3.319	2026	35.1	13.3	10.21	120.1	18808	14.4	0	Q4	31941.6	3992.69
2003-2004	21789	2	36	65	Female	Black	Widowed	More than high School	No	Yes	No	yes	yes	high-PIR	obese	no	-0.88	287	144	4.41	7.63	94.5	2155	12.9	0	Q2	17721.9	2215.24
2003-2004	21790	2	40	61	Female	Mexican American	Widowed	More than high School	Yes	No	No	no	yes	low-PIR	obese	no	-6.69	1	0	0.75	0.97	21.9	58	15.2	0	Q1	3339.73	417.466
2003-2004	21792	1	35	79	Female	White	Married	More than high School	Yes	Yes	No	yes	no	low-PIR	Overweight	no	-5.612	132	0.5	0.43	2.3	47.2	1493	14.3	0	Q1	43347.9	5418.48
2003-2004	21795	1	35	33	Male	White	Never married	More than high School	No	No	No	no	yes	high-PIR	Overweight	no	-2.543	156	25.3	3.42	7.6	82.7	14350	14.5	0	Q1	75600.8	9450.09
2003-2004	21796	1	39	43	Male	White	Never married	More than high School	Yes	No	No	no	yes	high-PIR	obese	yes	0.022	387	34.5	4.7	23.17	156.7	3630	15	0	Q3	90301.1	11287.6
2003-2004	21799	2	34	30	Female	White	Divorced	More than high School	No	No	No	no	yes	low-PIR	obese	no	2.649	405	451.1	2.38	10.35	80.8	503	13.7	0	Q4	57946.7	7243.34
2003-2004	21812	2	30	35	Female	White	Married	More than high School	Yes	No	No	no	no	high-PIR	Normal	yes	3.478	1171	148.5	8.55	9.26	137.3	8526	13.2	0	Q4	68999.7	8624.96
2003-2004	21813	2	34	20	Female	White	Never married	More than high School	No	No	No	no	yes	low-PIR	obese	no	-1.161	211	13.2	3.91	8.51	115	11755	14.5	0	Q2	69461.6	8682.71
2003-2004	21817	2	36	55	Male	Mexican American	Married	More than high School	No	No	No	no	yes	high-PIR	Overweight	no	-1.404	1125	21.2	3.97	7.75	114.8	3342	14.9	0	Q2	22930.6	2866.33
2003-2004	21819	1	36	48	Female	Black	Never married	Less than high School	Yes	No	No	no	yes	low-PIR	obese	yes	3.912	468	539.7	4.56	6.93	79.9	3577	12.7	0	Q4	28164	3520.51
2003-2004	21823	1	31	33	Male	Mexican American	Married	More than high School	Yes	No	No	no	yes	high-PIR	Overweight	no	2.558	629	58.8	8.31	29.32	125.8	16561	14.9	0	Q4	41153.1	5144.13
2003-2004	21824	2	37	32	Male	White	Married	More than high School	No	No	No	no	no	high-PIR	Normal	no	2.313	1162	35.3	7.75	18.39	151.9	17385	14.7	0	Q3	87042.2	10880.3
2003-2004	21825	2	38	27	Male	Mexican American	Separated	More than high School	Yes	No	No	no	yes	high-PIR	Overweight	no	4.845	1114	243.2	6.27	27.09	143.9	16787	15.8	0	Q4	44549.1	5568.64
2003-2004	21831	1	36	63	Male	White	Married	More than high School	No	No	No	no	no	high-PIR	Overweight	yes	5.066	501	177.7	11.19	18.29	183.6	34060	15.1	0	Q4	46305.2	5788.14
2003-2004	21832	1	35	48	Female	White	Married	More than high School	Yes	No	No	yes	no	high-PIR	Overweight	yes	-1.793	172	233.4	2.61	5.95	34.8	2926	12.7	0	Q2	97043.6	12130.4
2003-2004	21834	1	32	50	Male	White	Married	More than high School	No	No	No	no	yes	high-PIR	Normal	yes	1.962	295	97.7	13.22	18.68	138	13999	14.3	0	Q3	97421.2	12177.6
2003-2004	21836	2	29	80	Female	White	Widowed	High School	Yes	No	No	yes	yes	low-PIR	Normal	yes	-0.404	1021	175.2	4.48	3.86	44.5	5297	13.9	0	Q2	15445.8	1930.73
2003-2004	21838	2	43	31	Male	Other	Never married	High School	Yes	No	No	no	yes	low-PIR	Normal	no	-0.216	224	114.3	6.38	9.49	151.2	10464	16.5	0	Q2	32495.2	4061.9
2003-2004	21842	2	36	35	Male	Black	Married	More than high School	No	No	No	no	yes	low-PIR	Overweight	no	0.51	1306	9.1	8.49	15.67	141.4	420	14.3	0	Q3	34682.1	4335.26
2003-2004	21845	2	30	32	Male	White	Married	More than high School	No	No	No	no	yes	high-PIR	Overweight	yes	0.837	639	101.9	9.21	15.33	122.8	8345	16.6	0	Q3	84254.3	10531.8
2003-2004	21849	2	40	45	Female	Mexican American	Married	High School	No	No	No	no	yes	low-PIR	Overweight	no	0.597	451	125.4	3.96	9.2	85.2	15851	13	0	Q3	13868.6	1733.58
2003-2004	21852	1	37	40	Male	Black	Divorced	More than high School	Yes	No	No	no	no	low-PIR	obese	no	5.574	1346	226.2	9.51	30.23	155.9	10707	14.8	0	Q4	26397.3	3299.66
2003-2004	21854	1	43	40	Female	Other	Married	More than high School	No	No	No	no	yes	low-PIR	Overweight	no	-0.263	175	231.1	3.1	8.54	74.9	4972	12.7	0	Q2	47093.7	5886.71
2003-2004	21855	1	30	29	Male	Black	Never married	More than high School	No	No	No	yes	yes	high-PIR	obese	yes	3.245	365	88.3	9.51	20.01	179.3	27096	14.7	0	Q4	23090.4	2886.3
2003-2004	21859	2	43	73	Female	Other	Widowed	More than high School	Yes	No	No	yes	yes	low-PIR	Overweight	no	-2.116	193	34.7	3.59	9.92	78.2	5215	12.9	0	Q2	39788.1	4973.51
2003-2004	21860	2	34	83	Male	White	Married	Less than high School	Yes	Borderline	Yes	yes	yes	low-PIR	Normal	no	-2.404	457	63.8	5.37	7.65	67.8	4680	16.5	0	Q1	21151.6	2643.95
2003-2004	21862	2	41	33	Female	White	Living with partner	More than high School	Yes	Yes	No	no	yes	low-PIR	obese	yes	13.795	3002	375.7	9.62	9.52	71	59627	14.5	0	Q4	72432.1	9054.01
2003-2004	21864	2	40	78	Female	Mexican American	Widowed	Less than high School	No	No	No	yes	yes	low-PIR	Normal	no	-5.226	203	6.7	1.82	2.51	45.7	423	11.7	1	Q1	3982.21	497.776
2003-2004	21865	2	30	77	Male	White	Married	More than high School	No	No	Yes	yes	yes	low-PIR	Overweight	no	-1.462	546	161.1	5.13	5.58	94.9	1413	15.7	0	Q2	28463	3557.88
2003-2004	21866	1	41	22	Female	Black	Never married	High School	No	No	No	no	no	low-PIR	Normal	no	-1.258	40	184.3	4.01	8.48	63.1	3839	14.4	0	Q2	26100.5	3262.57
2003-2004	21868	1	38	58	Female	White	Married	More than high School	Yes	No	No	yes	yes	high-PIR	Normal	yes	-1.009	534	35.8	5.44	9.65	88.5	4333	14.5	0	Q2	78418.9	9802.37
2003-2004	21869	1	41	36	Female	White	Separated	More than high School	No	No	No	yes	yes	low-PIR	obese	no	1.101	334	42.6	7.48	11.95	140.6	10290	12.9	0	Q3	54272.1	6784.01
2003-2004	21870	2	43	21	Female	Mexican American	Never married	High School	No	No	No	no	no	high-PIR	thin	no	2.499	539	32.7	9.13	13.43	109.6	21645	13.2	0	Q4	3271.25	408.907
2003-2004	21871	2	39	44	Female	White	Separated	More than high School	Yes	No	No	no	yes	high-PIR	Overweight	no	2.816	1180	86.7	6.82	13.21	107	11179	12.7	0	Q4	105218	13152.3
2003-2004	21874	2	42	66	Male	Black	Married	Less than high School	No	Yes	No	yes	yes	low-PIR	obese	no	-5.057	1	0	0.7	7.44	58.4	8	14.6	0	Q1	11962.4	1495.3
2003-2004	21878	2	32	81	Female	White	Married	More than high School	No	No	Yes	yes	no	high-PIR	Overweight	no	-1.739	231	42	4.58	10.45	78.3	4467	14	0	Q2	24121.4	3015.18
2003-2004	21886	2	39	32	Male	White	Married	More than high School	Yes	No	No	yes	yes	low-PIR	obese	yes	7.73	587	118.3	29.93	37.4	176.2	11492	16.4	0	Q4	42630	5328.75
2003-2004	21889	2	33	72	Female	White	Widowed	More than high School	No	No	No	yes	yes	high-PIR	obese	no	1.875	668	42.6	5.44	15.04	119.7	13944	14.6	0	Q3	45830.5	5728.81
2003-2004	21894	2	37	73	Female	Black	Widowed	High School	No	No	No	yes	yes	low-PIR	obese	no	8.218	862	177	4.94	12.29	127.7	62417	13.6	0	Q4	19641.8	2455.23
2003-2004	21896	1	34	69	Female	Mexican American	Married	More than high School	No	Borderline	No	yes	yes	high-PIR	Normal	no	4.327	950	95.1	10.43	14.64	141.3	13506	14.7	0	Q4	4727.69	590.961
2003-2004	21897	2	37	48	Female	Other	Divorced	More than high School	Yes	No	No	no	yes	high-PIR	Overweight	no	-0.003	376	26.2	8.6	13.11	97.9	4370	13.8	0	Q3	111730	13966.3
2003-2004	21901	1	34	64	Male	Mexican American	Married	Less than high School	Yes	No	No	no	yes	low-PIR	Normal	yes	4.423	596	93.5	12.45	12.21	182.1	40335	15.6	0	Q4	4346.33	543.291
2003-2004	21905	1	40	78	Male	Mexican American	Married	High School	No	No	No	no	no	high-PIR	Normal	no	-2.486	57	102	2.29	13.3	96.1	318	15.4	0	Q1	2643.72	330.465
2003-2004	21907	1	35	71	Male	White	Married	More than high School	Yes	No	No	no	yes	low-PIR	Normal	no	-3.297	242	25.9	3.32	7.89	68.4	6015	15.4	0	Q1	30400.5	3800.06
2003-2004	21909	1	33	85	Female	White	Widowed	More than high School	No	No	No	yes	yes	low-PIR	Overweight	no	-3.429	275	35.5	2.61	6.85	47.6	3820	13.5	0	Q1	16214.3	2026.78
2003-2004	21910	1	31	57	Male	White	Married	High School	Yes	No	Yes	yes	yes	high-PIR	obese	no	-3.358	658	19.5	2.4	10.7	43.6	480	15.9	0	Q1	114744	14343
2003-2004	21912	2	43	22	Male	Other	Never married	More than high School	No	No	No	no	no	low-PIR	Normal	no	5.613	1489	106.4	16.82	9.31	120.4	42235	15.9	0	Q4	31277.8	3909.73
2003-2004	21913	1	38	56	Male	Mexican American	Married	Less than high School	No	No	No	no	yes	low-PIR	Overweight	no	-1.282	261	60.1	5.81	13.96	138.5	801	16	0	Q2	18311.4	2288.93
2003-2004	21922	1	35	66	Female	Other	Married	Less than high School	No	No	No	yes	no	low-PIR	Normal	no	-2.968	272	40.2	5.93	4.85	62.7	2132	12.6	0	Q1	24475.3	3059.41
2003-2004	21923	1	42	22	Male	Black	Never married	High School	Yes	No	No	no	yes	low-PIR	obese	no	-0.868	86	42.4	9.77	15.59	129.3	2990	14.5	0	Q2	20554.3	2569.29
2003-2004	21926	1	29	36	Female	White	Married	More than high School	Yes	No	No	yes	yes	high-PIR	Normal	no	1.819	528	137.5	3.97	12.86	112.1	13203	14.5	0	Q3	68999.7	8624.96
2003-2004	21927	2	41	23	Female	Mexican American	Married	More than high School	No	No	No	no	yes	low-PIR	Overweight	yes	3.277	413	79.8	7.05	16.84	146.5	16964	14.1	0	Q4	7526.41	940.801
2003-2004	21928	1	41	40	Male	Black	Never married	More than high School	No	No	No	no	yes	high-PIR	obese	no	1.568	1274	182.3	3.71	5	53.9	31499	16.6	0	Q3	22420.2	2802.53
2003-2004	21929	1	37	41	Female	White	Divorced	More than high School	Yes	No	No	no	yes	low-PIR	Normal	no	0.25	324	40.1	8.35	8.08	69.4	21564	14.9	0	Q3	59038.3	7379.79
2003-2004	21933	2	43	48	Female	Black	Separated	High School	No	No	No	yes	yes	low-PIR	Normal	yes	0.908	672	114.5	6.36	11.27	52.9	13775	10.6	1	Q3	21285.6	2660.7
2003-2004	21934	1	41	71	Male	Mexican American	Married	Less than high School	Yes	Yes	No	yes	yes	low-PIR	Overweight	no	0.383	887	59.3	9.22	11.8	123.5	7767	16.9	0	Q3	2349.05	293.631
2003-2004	21935	2	35	33	Female	Black	Never married	More than high School	No	No	No	no	no	low-PIR	obese	yes	8.068	493	79.4	18.06	12.48	190.2	41462	12.9	0	Q4	34895.8	4361.98
2003-2004	21944	2	37	20	Male	Black	Never married	High School	No	No	No	no	yes	high-PIR	Overweight	no	-6.403	80	5.6	0.3	0.22	0.7	2120	16.5	0	Q1	26969.4	3371.17
2003-2004	21949	2	30	34	Female	Other	Married	More than high School	Yes	No	No	no	yes	high-PIR	obese	no	-2.153	245	9.1	12.08	4.47	61.7	3413	13.8	0	Q2	68999.7	8624.96
2003-2004	21954	2	30	73	Female	White	Married	More than high School	Yes	No	No	yes	yes	high-PIR	Normal	yes	8.604	1308	174.1	12.55	12.83	125.4	42367	15	0	Q4	40585.3	5073.16
2003-2004	21957	1	36	42	Male	Black	Married	More than high School	No	No	No	no	no	high-PIR	obese	no	-0.309	612	173	5.32	6.61	75.3	14037	13.4	0	Q2	25537.2	3192.15
2003-2004	21958	1	38	80	Female	Black	Widowed	More than high School	No	No	No	yes	no	low-PIR	Overweight	no	-4.429	520	13.5	1.38	3.01	49.1	651	13.3	0	Q1	18499.9	2312.49
2003-2004	21962	2	34	51	Male	White	Married	More than high School	No	No	No	yes	yes	high-PIR	obese	no	-2.004	612	49.6	4.01	6.66	96.9	7025	16	0	Q2	104202	13025.2
2003-2004	21972	2	32	54	Male	White	Married	More than high School	Yes	No	No	no	no	high-PIR	Normal	yes	-3.866	236	5.3	3.36	6.2	85.7	988	15.1	0	Q1	113423	14177.9
2003-2004	21974	1	33	62	Female	White	Married	More than high School	No	No	No	yes	yes	high-PIR	obese	no	-3.531	278	4.3	2.92	4.24	98.6	577	13.6	0	Q1	46278.1	5784.76
2003-2004	21978	2	35	84	Female	White	Widowed	More than high School	Yes	No	Yes	yes	yes	high-PIR	Overweight	yes	-3.234	356	13.7	3.72	6.92	66.1	834	12.5	0	Q1	18412.2	2301.53
2003-2004	21982	2	30	83	Female	White	Widowed	More than high School	Yes	No	No	yes	yes	high-PIR	Overweight	yes	0.31	1465	96.6	3.31	6.09	87.9	2767	15.1	0	Q3	16353	2044.12
2003-2004	21987	1	42	66	Male	Other	Married	More than high School	No	No	No	no	yes	low-PIR	Normal	no	1.753	377	49.4	8.96	8.43	98.1	43952	14.6	0	Q3	35177.6	4397.2
2003-2004	21991	1	38	28	Male	Mexican American	Married	More than high School	Yes	No	No	no	yes	low-PIR	Overweight	yes	6.687	1317	169.5	16.1	23.97	126.6	31796	15.6	0	Q4	31779.5	3972.44
2003-2004	21992	1	43	64	Male	White	Never married	Less than high School	No	No	No	no	yes	low-PIR	obese	no	-1.769	628	91.1	2.24	5.25	71.9	14170	13.8	0	Q2	17818.8	2227.35
2003-2004	21993	2	31	85	Male	Black	Married	Less than high School	Yes	No	No	yes	yes	low-PIR	Normal	no	-5.628	17	7.8	0.6	4.98	24.3	1319	12.5	1	Q1	12759.6	1594.95
2003-2004	21994	2	39	85	Female	White	Married	More than high School	No	No	No	yes	no	high-PIR	Normal	yes	1.389	718	85.6	9.83	5.88	78.3	19194	13.7	0	Q3	18937.3	2367.17
2003-2004	21995	1	30	32	Male	Black	Separated	More than high School	No	No	No	no	no	high-PIR	Normal	yes	-4.198	376	12.8	2.19	3.23	55.4	4875	15.9	0	Q1	25175.8	3146.98
2003-2004	21996	2	33	50	Male	White	Married	More than high School	Yes	No	No	yes	yes	high-PIR	obese	no	-1.367	418	1.4	5.33	17.56	134.8	438	15.6	0	Q2	86832.3	10854
2003-2004	21999	2	30	85	Female	White	Widowed	More than high School	Yes	No	Yes	yes	yes	low-PIR	Normal	yes	-1.833	501	94.3	4.2	6.34	42.9	7157	12.4	0	Q2	19465.3	2433.16
2003-2004	22000	1	42	34	Female	Mexican American	Married	Less than high School	No	No	No	no	yes	low-PIR	Normal	no	5.195	807	117.4	7.97	10.76	131.2	36317	13.1	0	Q4	20140.1	2517.51
2003-2004	22002	2	31	22	Female	White	Married	More than high School	No	No	No	no	yes	low-PIR	Normal	no	-5.316	134	7.3	1.44	1.9	45.1	2780	13.8	0	Q1	79227.7	9903.46
2003-2004	22004	1	34	61	Female	Mexican American	Married	Less than high School	No	Yes	No	no	yes	low-PIR	Overweight	no	3.326	228	135.1	11.32	9.13	167.3	16151	16.3	0	Q4	4727.69	590.961
2003-2004	22007	2	38	74	Male	Mexican American	Married	Less than high School	Yes	No	No	yes	yes	low-PIR	Overweight	yes	-2.629	362	32.9	4.04	13.34	76.9	833	16.1	0	Q1	3759.81	469.977
2003-2004	22009	1	30	77	Female	White	Married	More than high School	Yes	No	No	yes	yes	high-PIR	obese	no	2.23	1261	47	8.01	4.7	53.6	32101	13.4	0	Q3	30878.4	3859.8
2003-2004	22011	2	40	62	Female	Mexican American	Married	High School	No	No	No	yes	no	high-PIR	Overweight	yes	-1.149	456	110.9	3.62	7.39	101.3	705	14.2	0	Q2	3339.73	417.466
2003-2004	22012	1	36	31	Female	Black	Never married	More than high School	No	No	No	no	yes	high-PIR	obese	no	-1.786	367	76.6	4.96	5.62	56	9633	14.1	0	Q2	35810.1	4476.26
2003-2004	22014	1	31	80	Female	White	Married	High School	No	Yes	No	no	yes	high-PIR	obese	no	2.709	708	58.2	13.46	9.52	86.1	20653	11.5	1	Q4	24402.4	3050.3
2003-2004	22018	1	43	71	Male	Mexican American	Married	Less than high School	No	No	No	yes	yes	low-PIR	obese	no	3.607	1370	211.3	6.64	11.62	162.8	17536	14.8	0	Q4	2756.45	344.556
2003-2004	22020	2	34	52	Female	White	Married	High School	Yes	No	No	yes	yes	low-PIR	obese	no	-5.415	60	17.7	3.68	2.19	28.7	309	14.1	0	Q1	45002.9	5625.36
2003-2004	22023	2	35	51	Female	Black	Separated	High School	Yes	No	No	no	yes	high-PIR	Overweight	yes	0.346	896	40.3	2.75	5.61	64.5	27651	17.8	0	Q3	27445	3430.62
2003-2004	22024	1	35	71	Female	White	Married	More than high School	Yes	No	Yes	yes	yes	high-PIR	obese	no	-2.544	225	117.9	3.56	3.34	39.8	9986	12.3	0	Q1	43347.9	5418.48
2003-2004	22025	2	39	30	Female	White	Married	More than high School	No	No	No	no	no	low-PIR	Normal	no	-1.506	359	96.8	4.08	6.95	78.8	5024	14.1	0	Q2	93503	11687.9
2003-2004	22028	1	30	74	Male	White	Married	Less than high School	No	No	No	no	no	low-PIR	Overweight	no	-0.664	623	138.9	7.74	8.08	99.7	2920	16	0	Q2	11800.8	1475.11
2003-2004	22043	1	40	32	Male	Mexican American	Never married	More than high School	No	No	No	no	no	high-PIR	Overweight	yes	5.686	1875	113.6	8.49	18.65	145.2	34155	16.3	0	Q4	31484.5	3935.56
2003-2004	22045	1	40	61	Male	Black	Divorced	More than high School	No	No	Yes	no	no	high-PIR	Normal	yes	2.448	495	182.8	8.85	14.47	162.9	15654	13.8	0	Q4	12768.2	1596.02
2003-2004	22047	1	34	72	Female	Mexican American	Widowed	More than high School	Yes	No	No	yes	yes	high-PIR	Normal	no	-3.811	88	52	4.12	3.09	23.7	10302	14.3	0	Q1	5524.43	690.554
2003-2004	22048	1	37	71	Female	White	Married	High School	No	No	No	no	yes	high-PIR	Normal	no	-4.903	122	19.7	0.99	5.16	38.8	1873	10.9	1	Q1	48472.4	6059.05
2003-2004	22049	2	31	65	Male	White	Married	More than high School	No	Yes	Yes	yes	no	low-PIR	obese	no	3.93	469	86.1	18.64	17.29	110.2	31664	15.7	0	Q4	50864.4	6358.06
2003-2004	22051	1	38	21	Female	Black	Married	More than high School	No	No	No	no	yes	low-PIR	thin	no	3.781	490	269	12.08	10.97	120	4054	12.9	0	Q4	29801.1	3725.13
2003-2004	22055	2	30	32	Female	White	Married	More than high School	Yes	No	No	yes	yes	low-PIR	Normal	no	0.465	487	24.2	6.07	7.76	107.2	20024	13	0	Q3	68999.7	8624.96
2003-2004	22058	2	40	67	Male	Mexican American	Married	Less than high School	Yes	Yes	No	yes	no	low-PIR	obese	no	1.111	816	210.3	8.39	11.94	100.9	5451	16.8	0	Q3	3070.33	383.791
2003-2004	22059	1	35	25	Female	White	Living with partner	More than high School	No	No	No	no	yes	high-PIR	Normal	yes	-0.511	698	35.2	6.35	8.18	112.4	2379	13.7	0	Q2	66673	8334.12
2003-2004	22062	2	34	57	Male	White	Divorced	High School	Yes	No	No	no	no	low-PIR	Normal	yes	-5.849	4	0	1	2.56	37.6	27	16.1	0	Q1	38452.8	4806.6
2003-2004	22063	1	33	44	Female	Black	Married	More than high School	Yes	No	No	no	yes	high-PIR	Overweight	no	-2.527	239	85.4	4.84	8.74	40.9	1161	14.5	0	Q1	25654.4	3206.8
2003-2004	22064	2	37	26	Female	Black	Never married	More than high School	No	No	No	no	yes	low-PIR	obese	no	0.069	145	195	7.01	8.36	70.2	6796	12.5	0	Q3	31640.6	3955.07
2003-2004	22068	1	37	33	Female	White	Married	More than high School	No	No	No	yes	no	high-PIR	obese	no	11.877	1354	77.1	14.77	36.55	140.5	35337	14.4	0	Q4	82408.7	10301.1
2003-2004	22069	2	40	85	Female	White	Widowed	Less than high School	No	No	Yes	yes	yes	low-PIR	Normal	no	-3.959	504	16.5	3	4.09	47.7	473	12.3	0	Q1	15919.3	1989.91
2003-2004	22070	1	34	29	Male	White	Married	More than high School	No	No	No	no	no	low-PIR	Overweight	no	6.086	805	110.6	10.41	20.84	262.5	32783	15.5	0	Q4	83135.4	10391.9
2003-2004	22071	2	34	78	Female	White	Married	Less than high School	Yes	Yes	No	yes	yes	low-PIR	Overweight	no	-3.54	152	13.6	4.35	5.44	80.1	510	14.6	0	Q1	39743.9	4967.99
2003-2004	22075	2	29	43	Male	White	Married	More than high School	Yes	No	No	no	yes	high-PIR	Overweight	yes	-2.057	393	30.3	4.88	8.38	140.1	1460	15.6	0	Q2	78590.4	9823.8
2003-2004	22083	2	30	20	Male	White	Never married	More than high School	No	No	No	no	yes	high-PIR	obese	no	5.836	1031	62.3	8.26	19.48	226.4	43190	15.4	0	Q4	61559.5	7694.94
2003-2004	22085	2	43	78	Male	White	Living with partner	Less than high School	Yes	No	No	yes	no	low-PIR	Normal	no	-0.726	854	34.4	8.65	9.6	130.8	907	13.1	0	Q2	16533.2	2066.65
2003-2004	22093	1	38	51	Female	White	Married	More than high School	No	No	Yes	no	yes	high-PIR	Normal	yes	-0.228	537	62	7.63	8.48	108.3	2965	13.8	0	Q2	78418.9	9802.37
2003-2004	22094	1	31	32	Female	Mexican American	Married	High School	No	No	No	no	yes	low-PIR	Overweight	no	-0.522	493	52.7	5.2	7.99	68.3	15507	14.4	0	Q2	32824.4	4103.05
2003-2004	22095	1	43	61	Male	Mexican American	Married	Less than high School	Yes	No	No	yes	yes	low-PIR	obese	no	-4.584	16	16.8	1.45	7.4	39.7	5196	16.4	0	Q1	3830.86	478.857
2003-2004	22096	2	34	65	Male	Other	Married	More than high School	No	Yes	No	yes	yes	high-PIR	obese	no	3.001	1057	192.9	17.88	4.67	53.6	25042	14.8	0	Q4	49948.4	6243.55
2003-2004	22103	2	39	61	Male	White	Married	More than high School	Yes	No	No	yes	yes	high-PIR	obese	yes	8.022	667	408.6	11.66	29.06	89.4	40094	16.2	0	Q4	54308.4	6788.54
2003-2004	22107	2	30	66	Male	Black	Married	More than high School	Yes	No	No	yes	no	low-PIR	obese	no	3.815	1073	196.5	12.04	24.08	136.5	5165	14.1	0	Q4	11184	1398
2003-2004	22108	1	35	29	Male	Black	Living with partner	More than high School	No	No	No	no	no	low-PIR	Normal	yes	6.119	628	33.7	29.98	27.84	204.2	9231	15	0	Q4	23424.4	2928.04
2003-2004	22109	2	34	70	Female	White	Married	More than high School	No	No	No	no	yes	low-PIR	Normal	no	-2.127	309	47.5	5.58	9.24	54.4	3300	14.5	0	Q2	54998.1	6874.76
2003-2004	22111	2	40	35	Male	Other	Married	High School	No	No	No	no	no	low-PIR	Normal	no	-1.344	692	30	6.87	9.31	127.9	1403	14.8	0	Q2	68261.4	8532.68
2003-2004	22115	2	30	40	Female	White	Never married	More than high School	No	No	Yes	no	no	high-PIR	Normal	no	-3.613	194	1.8	1.4	7.2	94.4	115	12.9	0	Q1	90859	11357.4
2003-2004	22122	2	34	72	Male	White	Widowed	More than high School	No	No	No	yes	yes	high-PIR	obese	no	-1.705	372	93.4	4.22	9.55	50.1	13785	15.7	0	Q2	38570.9	4821.36
2003-2004	22131	1	32	27	Female	White	Married	More than high School	No	No	No	no	yes	high-PIR	Normal	no	0.039	845	167.4	2.98	7.71	47	9584	11.1	1	Q3	7291.98	911.498
2003-2004	22134	1	29	85	Female	White	Never married	More than high School	No	No	No	no	no	high-PIR	Overweight	no	0.355	483	115.9	4.19	13.21	58.7	11340	12.4	0	Q3	19499.5	2437.43
2003-2004	22136	1	34	70	Male	Mexican American	Married	Less than high School	No	Yes	No	no	yes	low-PIR	obese	no	-3.351	610	8.2	2.03	6.2	59.8	6642	13.3	0	Q1	3238.03	404.753
2003-2004	22137	2	35	77	Female	White	Widowed	More than high School	No	Yes	No	yes	yes	low-PIR	Overweight	no	-2.654	617	47.3	4.63	3.31	58.7	3775	12	1	Q1	45696	5712
2003-2004	22140	2	37	52	Female	White	Married	More than high School	No	No	No	no	no	high-PIR	Normal	yes	-0.045	488	91	9.11	7.13	51.7	13016	13.1	0	Q3	83259.5	10407.4
2003-2004	22143	2	30	51	Female	White	Married	More than high School	No	No	No	no	yes	high-PIR	Normal	no	2.423	1383	99.8	13.57	9.14	43.7	8283	13.9	0	Q3	67706.7	8463.34
2003-2004	22146	1	34	60	Male	Mexican American	Never married	Less than high School	Yes	No	No	no	yes	low-PIR	Normal	no	-3.647	340	3.1	2.09	9.89	75.8	1093	14.4	0	Q1	4346.33	543.291
2003-2004	22150	1	42	24	Female	Black	Never married	More than high School	No	No	No	no	no	high-PIR	Overweight	no	1.856	260	128.6	5.09	18.45	119.3	6119	13.1	0	Q3	48228.8	6028.6
2003-2004	22153	1	39	48	Male	Mexican American	Married	Less than high School	Yes	Borderline	No	yes	yes	high-PIR	Normal	yes	-3.244	99	21.7	5.67	6.63	62.6	8034	15.4	0	Q1	17305	2163.12
2003-2004	22162	1	30	54	Female	White	Divorced	More than high School	No	No	No	no	yes	high-PIR	obese	yes	-0.119	483	93.2	8.85	8.98	87.1	2276	13.2	0	Q3	71284.4	8910.55
2003-2004	22164	1	36	23	Female	Black	Never married	More than high School	No	No	No	no	no	high-PIR	Normal	yes	-4.996	13	46.5	2.75	3.61	26.4	1717	13.1	0	Q1	29729.2	3716.15
2003-2004	22165	2	34	50	Male	White	Living with partner	More than high School	Yes	Yes	No	yes	no	low-PIR	Normal	no	-0.412	329	76.4	9.53	10.59	110	10214	15.8	0	Q2	104202	13025.2
2003-2004	22176	1	37	35	Male	Black	Married	More than high School	No	No	No	no	yes	high-PIR	Overweight	yes	-1.554	94	134.6	5.56	11.43	106.5	1385	15.4	0	Q2	28559.3	3569.91
2003-2004	22177	2	35	83	Male	White	Married	High School	Yes	No	Yes	yes	yes	low-PIR	Normal	no	0.556	1179	68.5	5.16	5.39	51.7	31643	12.1	1	Q3	17574.1	2196.77
2003-2004	22179	2	36	35	Female	Black	Widowed	Less than high School	No	No	No	no	no	low-PIR	obese	no	-1.685	23	172.7	1.9	12.94	44.4	924	12.4	0	Q2	44951.9	5618.99
2003-2004	22180	2	30	35	Male	White	Married	More than high School	No	No	No	no	no	high-PIR	Overweight	yes	10.041	2003	216.4	33.38	16.2	120.9	31717	15.3	0	Q4	70782.7	8847.84
2003-2004	22183	1	31	72	Female	White	Divorced	More than high School	No	No	No	no	yes	low-PIR	Normal	no	1.115	1196	79.2	4.97	9.35	67.8	13001	13.9	0	Q3	60562.6	7570.32
2003-2004	22188	2	35	70	Male	White	Widowed	Less than high School	Yes	No	No	no	yes	low-PIR	thin	no	-0.996	904	1.3	5.87	9.14	158	1814	12.1	1	Q2	12620	1577.5
2003-2004	22193	2	37	26	Male	Black	Never married	High School	Yes	No	No	yes	no	high-PIR	obese	no	-1.344	546	20.6	3.16	15.83	87.9	10461	14.2	0	Q2	26969.4	3371.17
2003-2004	22194	2	35	46	Male	White	Married	More than high School	Yes	No	No	no	yes	high-PIR	Overweight	yes	7.722	1738	105	10.31	22.58	271.5	31566	15	0	Q4	92889	11611.1
2003-2004	22197	2	34	46	Male	Other	Divorced	More than high School	Yes	No	No	no	yes	low-PIR	Normal	no	9.288	614	49.6	7.59	53.61	410.3	18058	17.6	0	Q4	43948.6	5493.58
2003-2004	22206	1	38	25	Female	White	Married	More than high School	Yes	No	No	no	yes	high-PIR	Normal	yes	-1.225	336	32.2	5	9.79	59	12902	12.6	0	Q2	72300.3	9037.54
2003-2004	22210	2	32	52	Male	Black	Married	More than high School	No	No	No	yes	yes	high-PIR	obese	no	-2.65	66	20.8	4.69	8.18	131.1	3875	15.7	0	Q1	32601.6	4075.2
2003-2004	22211	1	34	32	Male	Mexican American	Married	More than high School	Yes	No	No	no	yes	low-PIR	Normal	yes	-0.395	292	8.7	6.55	11.88	150.4	15964	14.7	0	Q2	38562.2	4820.27
2003-2004	22213	2	42	69	Female	White	Divorced	More than high School	No	No	Yes	yes	yes	low-PIR	Overweight	no	-1.854	507	89	4.61	4.63	85.3	1443	13	0	Q2	26649.8	3331.23
2003-2004	22215	2	30	80	Female	White	Widowed	High School	No	No	Yes	no	yes	high-PIR	obese	no	2.867	618	20.8	6.73	6.54	115.7	41291	13.4	0	Q4	16214.3	2026.78
2003-2004	22219	2	36	61	Male	White	Married	High School	Yes	No	No	no	yes	low-PIR	obese	no	-4.031	207	24.6	2.57	8.96	56.2	240	15.7	0	Q1	29595.8	3699.48
2003-2004	22220	1	42	51	Female	White	Divorced	More than high School	No	No	No	yes	yes	high-PIR	obese	no	2.684	687	89.1	6.96	10.2	116	22762	16.3	0	Q4	91750.8	11468.9
2003-2004	22230	2	39	23	Male	Mexican American	Never married	High School	Yes	No	No	no	yes	high-PIR	Normal	no	3.558	892	99.6	9.48	16.01	145.5	30688	15.6	0	Q4	37182.3	4647.79
2003-2004	22231	1	35	80	Male	White	Married	More than high School	Yes	No	No	yes	yes	low-PIR	Overweight	yes	-3.627	192	4.3	2.3	10.19	91	581	14.8	0	Q1	16671.1	2083.88
2003-2004	22234	2	31	29	Male	White	Divorced	More than high School	No	No	No	no	yes	low-PIR	Overweight	yes	5.413	970	393.6	7.32	16.38	214.9	8806	16.8	0	Q4	44971.3	5621.42
2003-2004	22236	1	38	25	Male	Black	Married	More than high School	No	No	No	no	yes	high-PIR	obese	yes	1.254	602	143.7	7.25	12.45	209.9	1731	15.4	0	Q3	25401.4	3175.18
2003-2004	22239	2	33	64	Male	White	Divorced	High School	No	No	No	no	yes	low-PIR	obese	yes	-1.62	694	20.7	4.8	11.52	124.8	705	16.5	0	Q2	23042.7	2880.33
2003-2004	22243	2	38	48	Female	Mexican American	Married	More than high School	No	No	No	no	no	low-PIR	Overweight	no	1.13	1556	44.7	2.09	6.71	83.5	17530	13.8	0	Q3	23602.7	2950.34
2003-2004	22245	1	34	85	Male	Mexican American	Married	Less than high School	No	No	No	yes	no	low-PIR	thin	no	1.959	454	181.8	8.37	11.47	80.3	29745	11.6	1	Q3	4264.57	533.071
2003-2004	22248	1	33	61	Male	Mexican American	Divorced	Less than high School	Yes	No	No	no	yes	high-PIR	Overweight	no	-0.951	170	72.2	7.02	10.87	169.4	1536	16.2	0	Q2	7451.82	931.478
2003-2004	22249	1	31	77	Male	White	Divorced	High School	Yes	Borderline	Yes	yes	yes	high-PIR	obese	yes	-1.966	447	54.5	5.36	9.17	117.1	708	15.2	0	Q2	42473.4	5309.17
2003-2004	22251	2	33	24	Male	White	Married	More than high School	No	No	No	no	no	low-PIR	Normal	yes	-2.459	99	203.8	8.54	3.62	19.2	2195	15.3	0	Q1	78130.6	9766.33
2003-2004	22252	1	30	36	Female	White	Married	More than high School	No	No	No	no	yes	high-PIR	Overweight	no	2.257	813	176.3	5.52	13.14	72.1	11669	12.9	0	Q3	6739.39	842.424
2003-2004	22253	1	33	78	Male	White	Married	More than high School	Yes	No	No	yes	no	low-PIR	obese	no	-0.442	714	257.5	9.06	4.63	29.9	4083	15	0	Q2	29956.4	3744.55
2003-2004	22254	2	34	58	Female	White	Married	Less than high School	Yes	Borderline	Yes	yes	yes	low-PIR	Overweight	no	-5.454	39	59.9	1.06	1.62	30	1229	13.7	0	Q1	45002.9	5625.36
2003-2004	22255	2	36	46	Female	White	Married	More than high School	Yes	No	No	no	no	high-PIR	obese	no	-3.973	89	0	2.42	7.08	78.9	42	13.5	0	Q1	131781	16472.6
2003-2004	22261	2	39	42	Female	Mexican American	Married	More than high School	Yes	No	No	no	yes	low-PIR	Overweight	no	4.945	381	26.8	11.4	11.84	162	38261	15.2	0	Q4	18792	2349
2003-2004	22267	1	43	60	Female	Mexican American	Married	Less than high School	No	No	No	yes	yes	high-PIR	obese	no	1.67	393	20.3	5	13.73	149.2	17430	14.8	0	Q3	3056.96	382.12
2003-2004	22270	2	35	68	Male	Black	Married	More than high School	Yes	No	No	yes	yes	low-PIR	obese	yes	-4.194	252	0.3	3.63	6.21	62.4	852	15.7	0	Q1	12592.4	1574.05
2003-2004	22271	1	31	74	Female	White	Widowed	More than high School	No	Yes	No	yes	yes	high-PIR	Normal	no	1.336	786	134.1	7.39	10.88	69	9026	13.8	0	Q3	60562.6	7570.32
2003-2004	22272	2	32	48	Female	Black	Married	More than high School	No	No	No	no	yes	high-PIR	Overweight	no	7.696	606	97	8.27	12.59	182.7	53862	13.4	0	Q4	35955	4494.38
2003-2004	22278	2	42	71	Male	Black	Divorced	Less than high School	Yes	No	No	yes	no	low-PIR	Normal	yes	-3.61	121	15.3	4.64	4.23	111.7	758	12.5	1	Q1	10753	1344.13
2003-2004	22279	1	38	82	Male	Black	Married	High School	No	No	No	yes	yes	high-PIR	Normal	no	0.846	360	12.3	6.76	9.5	114.1	37861	15.1	0	Q3	11643.9	1455.49
2003-2004	22280	2	31	31	Female	White	Married	High School	Yes	No	No	no	yes	high-PIR	Overweight	no	-0.006	34	163.4	2.71	10.92	127.9	4416	14.4	0	Q3	87573.6	10946.7
2003-2004	22283	1	34	64	Male	Other	Married	More than high School	No	No	No	yes	yes	high-PIR	Normal	yes	2.898	724	162.4	12.11	10.58	131.9	23315	16	0	Q4	49777.6	6222.21
2003-2004	22285	2	32	46	Male	White	Married	More than high School	Yes	No	No	no	yes	high-PIR	Overweight	no	-1.096	559	77.9	7.08	6.95	105.5	7829	15.8	0	Q2	121692	15211.5
2003-2004	22292	2	36	51	Male	White	Living with partner	More than high School	Yes	No	No	no	yes	high-PIR	Normal	no	6.223	2361	49.8	11.48	15.18	276.3	15286	15.2	0	Q4	111527	13940.9
2003-2004	22296	2	36	70	Male	Black	Married	Less than high School	Yes	Borderline	No	yes	yes	high-PIR	obese	no	0.739	177	18.7	3.54	34.07	168.9	3586	14.9	0	Q3	14581.2	1822.65
2003-2004	22299	2	34	29	Female	White	Divorced	More than high School	No	No	No	no	no	low-PIR	Normal	no	1.997	291	23.5	5.46	11.25	136.1	28557	13.9	0	Q3	84592	10574
2003-2004	22302	2	39	40	Male	White	Married	More than high School	No	No	No	yes	yes	high-PIR	obese	no	6.117	1422	388.8	6.72	22.76	172.8	9087	15.5	0	Q4	95538.2	11942.3
2003-2004	22306	2	41	32	Female	Black	Married	More than high School	No	No	No	no	yes	low-PIR	Overweight	no	-2.346	556	28.5	3.14	9.47	64.8	801	10.7	1	Q1	6975.26	871.907
2003-2004	22308	2	42	41	Female	Mexican American	Married	More than high School	No	No	No	yes	yes	low-PIR	Overweight	yes	-1.851	240	14.5	2.04	11.53	96.5	5859	14	0	Q2	18007.7	2250.97
2003-2004	22312	1	32	76	Male	White	Married	Less than high School	Yes	No	No	no	yes	low-PIR	Overweight	no	-1.212	478	92.5	3.29	9.37	72.7	15850	14.8	0	Q2	14200.7	1775.08
2003-2004	22314	1	38	46	Female	Black	Divorced	More than high School	No	Yes	No	yes	yes	high-PIR	obese	no	2.601	970	37.6	12.04	7.8	67.1	26498	14.5	0	Q4	28232.1	3529.01
2003-2004	22315	2	31	44	Male	White	Divorced	More than high School	Yes	No	No	no	yes	low-PIR	Normal	no	-3.901	77	2.8	1.91	14.24	61.2	168	14.7	0	Q1	40719.1	5089.89
2003-2004	22316	1	32	41	Female	Black	Living with partner	More than high School	Yes	No	Yes	no	yes	high-PIR	obese	yes	-3.639	138	15.3	2.32	9.11	45.9	3593	13.5	0	Q1	30882.4	3860.3
2003-2004	22317	2	32	57	Male	Other	Married	More than high School	Yes	No	No	no	yes	high-PIR	Overweight	no	-2.446	400	25.9	7.98	6.33	100.2	925	15.8	0	Q1	114656	14332
2003-2004	22321	2	42	52	Male	Other	Married	More than high School	Yes	No	No	yes	yes	high-PIR	obese	no	7.504	626	548.4	11.86	19.44	190.2	13657	14.1	0	Q4	83140.2	10392.5
2003-2004	22323	1	34	63	Male	White	Married	More than high School	No	No	No	yes	yes	high-PIR	Normal	yes	-1.379	644	103.6	5.43	8.2	57.6	9559	13.4	0	Q2	54122.7	6765.33
2003-2004	22325	1	34	72	Female	Mexican American	Married	More than high School	No	No	No	yes	no	low-PIR	obese	no	2.293	524	159.9	8.78	7.84	114.8	14594	13.9	0	Q3	4289.96	536.245
2003-2004	22328	2	33	61	Female	Mexican American	Married	High School	Yes	Yes	No	no	yes	low-PIR	obese	yes	0.168	806	75.1	12.35	10.56	40.9	274	13.8	0	Q3	6325.04	790.63
2003-2004	22329	1	34	85	Male	White	Married	More than high School	No	No	Yes	no	yes	high-PIR	Normal	no	1.038	786	141.2	9.62	15.14	100.9	6614	14.1	0	Q3	21079.3	2634.91
2003-2004	22333	2	37	68	Male	Black	Married	More than high School	Yes	Yes	No	no	yes	high-PIR	Normal	no	-3.84	187	83.8	2.04	4.69	58.8	2209	13.5	0	Q1	13753.1	1719.14
2003-2004	22335	1	31	58	Female	Mexican American	Married	More than high School	No	No	No	no	yes	high-PIR	Overweight	no	-3.333	311	57.6	1.47	4.85	76.1	1729	14.9	0	Q1	22205	2775.62
2003-2004	22339	2	35	50	Female	Other	Separated	More than high School	Yes	No	No	no	yes	high-PIR	Overweight	no	-1.368	512	15	4.88	11.55	48.2	9174	15	0	Q2	27445	3430.62
2003-2004	22343	2	30	65	Female	Black	Married	More than high School	Yes	No	No	yes	yes	low-PIR	Overweight	no	-3.155	479	9.5	2.65	5.53	84.8	660	12.3	0	Q1	12218.8	1527.34
2003-2004	22344	1	36	30	Female	Black	Never married	More than high School	No	No	No	no	yes	low-PIR	obese	no	0.746	353	150.4	5.32	16.01	83	1643	11.8	1	Q3	35810.1	4476.26
2003-2004	22346	2	39	85	Female	White	Widowed	More than high School	Yes	No	Yes	yes	no	high-PIR	Overweight	no	-4.101	264	52.2	2.11	3.5	34.8	4886	10.8	1	Q1	18937.3	2367.17
2003-2004	22347	2	40	20	Female	Mexican American	Never married	High School	Yes	No	No	no	yes	low-PIR	obese	no	-0.364	603	30.3	7.45	9.74	103.7	3023	13.1	0	Q2	2545.11	318.139
2003-2004	22348	2	41	24	Male	Other	Never married	More than high School	No	No	No	no	no	high-PIR	Overweight	yes	0.241	342	193.4	9.68	8.96	129.9	2601	14.1	0	Q3	65324.1	8165.52
2003-2004	22349	1	35	85	Male	White	Married	High School	Yes	No	No	no	yes	low-PIR	Overweight	no	2.539	599	268.2	5.89	15.91	165.5	8132	15	0	Q4	7860.21	982.526
2003-2004	22350	2	31	78	Male	White	Married	High School	Yes	No	Yes	no	no	low-PIR	Normal	no	0.827	1027	175.5	6.93	12.19	67.2	10351	14.6	0	Q3	12657.2	1582.15
2003-2004	22358	2	32	21	Male	White	Never married	More than high School	Yes	No	No	no	no	low-PIR	obese	no	-2.004	58	0.5	4.74	7.56	217.1	29	17.1	0	Q2	90803.2	11350.4
2003-2004	22359	1	41	84	Male	Black	Widowed	More than high School	No	No	No	yes	yes	high-PIR	Overweight	no	-1.902	330	60.3	2.4	20.32	71.6	1634	13.4	0	Q2	10198	1274.76
2003-2004	22362	2	41	54	Male	Black	Married	More than high School	No	Yes	No	no	no	high-PIR	Overweight	no	1.267	1264	128.8	6.68	6.94	114.2	15858	12.9	1	Q3	23201.5	2900.19
2003-2004	22363	2	43	64	Male	Other	Married	More than high School	Yes	No	No	yes	yes	low-PIR	Normal	no	0.06	538	171.3	8.02	12.09	82.5	6437	15.2	0	Q3	16388.3	2048.54
2003-2004	22366	2	32	26	Female	White	Married	More than high School	No	No	No	no	yes	high-PIR	Normal	no	6.074	1262	174	9.02	17.78	154.8	9922	12	1	Q4	8489.73	1061.22
2003-2004	22369	1	38	56	Female	Black	Married	More than high School	Yes	No	No	yes	yes	high-PIR	obese	no	6.039	1008	207.5	8.26	7.85	103.8	40243	13.6	0	Q4	28232.1	3529.01
2003-2004	22374	1	39	85	Male	White	Widowed	More than high School	Yes	No	Yes	no	yes	high-PIR	Overweight	no	3.276	1903	207.9	4.21	15.5	84.7	16818	13.9	0	Q4	17084.5	2135.57
2003-2004	22375	2	30	43	Male	White	Married	More than high School	Yes	No	No	no	yes	high-PIR	obese	no	1.842	238	30.6	16.23	26.56	149.8	3335	15	0	Q3	82500.2	10312.5
2003-2004	22376	2	39	62	Male	Black	Married	More than high School	Yes	Yes	No	yes	yes	high-PIR	Overweight	no	0.2	836	31.4	9.6	10.68	126.3	10079	15	0	Q3	12951.5	1618.94
2003-2004	22378	1	29	30	Female	White	Married	More than high School	Yes	No	No	yes	no	high-PIR	Normal	yes	-2.405	377	20.4	4.64	6.48	63.9	7404	13.5	0	Q1	82276	10284.5
2003-2004	22384	2	36	51	Female	White	Divorced	More than high School	No	Yes	Yes	yes	yes	low-PIR	Overweight	no	-2.634	417	29.7	4	7.55	67.3	1828	14.1	0	Q1	98200.9	12275.1
2003-2004	22391	2	41	29	Male	Black	Never married	More than high School	Yes	No	No	no	no	low-PIR	Normal	no	4.171	1336	32.4	17.32	24.39	184.8	4807	15.1	0	Q4	23022.5	2877.81
2003-2004	22392	2	42	29	Female	Other	Never married	More than high School	No	No	No	no	yes	high-PIR	Normal	no	1.779	246	33	9.14	10.86	192.2	8594	13.4	0	Q3	66768.5	8346.06
2003-2004	22398	2	42	50	Female	White	Never married	More than high School	No	Yes	No	no	yes	high-PIR	obese	yes	6.705	907	187.8	10.73	17.38	231.8	3890	15.6	0	Q4	72419	9052.37
2003-2004	22403	2	31	24	Female	Black	Never married	More than high School	No	No	No	no	yes	low-PIR	obese	no	-0.71	667	47.9	4.28	6.78	93.6	9781	11.1	1	Q2	26100.5	3262.57
2003-2004	22404	2	30	42	Female	White	Married	More than high School	Yes	No	No	no	yes	high-PIR	Overweight	no	-0.936	719	35.3	3.84	9.15	92.3	4770	13.8	0	Q2	90859	11357.4
2003-2004	22405	1	30	80	Male	White	Married	More than high School	Yes	No	No	no	yes	low-PIR	Normal	yes	0.548	421	203.6	3.41	9.86	108.7	17809	15.5	0	Q3	16433.4	2054.18
2003-2004	22406	2	41	69	Male	Black	Married	More than high School	Yes	No	No	yes	no	low-PIR	Overweight	no	-2.215	742	49.5	2.71	4.19	53.7	15195	15.6	0	Q2	11740.4	1467.55
2003-2004	22407	2	33	68	Male	Black	Divorced	Less than high School	Yes	No	No	yes	no	low-PIR	obese	yes	-4.136	87	12.7	3.13	6.11	81.3	1056	14.6	0	Q1	12629.4	1578.68
2003-2004	22408	1	31	85	Male	White	Married	More than high School	No	No	Yes	yes	no	high-PIR	Overweight	no	1.094	818	113.6	3.37	15.88	150.8	12150	13.1	0	Q3	23291.7	2911.46
2003-2004	22409	2	31	71	Male	White	Married	Less than high School	Yes	No	No	yes	yes	low-PIR	Overweight	yes	-3.952	472	10.9	4.55	3.35	63.5	202	14.9	0	Q1	36125	4515.62
2003-2004	22410	2	32	83	Male	White	Married	More than high School	Yes	No	No	no	yes	high-PIR	Normal	no	-3.773	253	49.7	2	3.39	101.1	267	13.5	0	Q1	23023.5	2877.93
2003-2004	22413	1	42	68	Female	Black	Living with partner	High School	Yes	No	No	yes	yes	high-PIR	Normal	no	0.083	747	89.8	7.21	8.14	94.4	2810	13.4	0	Q3	22902.9	2862.87
2003-2004	22414	2	29	25	Male	White	Never married	More than high School	Yes	No	No	no	yes	high-PIR	Overweight	yes	5.011	861	203.5	10.63	26.75	228.3	5908	16.3	0	Q4	58642.1	7330.26
2003-2004	22415	1	31	84	Female	White	Widowed	More than high School	No	No	No	no	yes	high-PIR	obese	no	-4.726	87	49.3	3.49	3.14	16.5	3989	15.1	0	Q1	24402.4	3050.3
2003-2004	22416	2	30	33	Female	White	Married	More than high School	No	No	No	no	yes	high-PIR	Normal	no	3.295	618	23.4	8.41	10.93	235.1	10523	11.8	1	Q4	6401.15	800.144
2003-2004	22417	1	42	85	Female	Black	Widowed	More than high School	No	No	Yes	yes	no	low-PIR	obese	no	1.187	472	208.3	4.52	12.61	75.3	6127	13.5	0	Q3	29939.5	3742.43
2003-2004	22418	1	29	83	Female	White	Married	More than high School	No	No	No	yes	yes	high-PIR	Overweight	yes	0.324	832	148.4	4.51	6.92	60.8	10709	13.9	0	Q3	19499.5	2437.43
2003-2004	22427	1	35	73	Male	Other	Married	More than high School	Yes	No	No	no	yes	high-PIR	Overweight	yes	-1.172	282	2	10.8	8.89	169	500	15.5	0	Q2	27959.9	3494.98
2003-2004	22433	2	38	44	Male	Mexican American	Married	More than high School	No	No	No	yes	yes	low-PIR	Overweight	no	-2.321	255	9.3	4.94	11.41	125.7	1728	15.1	0	Q1	25669.2	3208.66
2003-2004	22442	1	32	52	Female	White	Married	More than high School	No	No	No	yes	yes	high-PIR	obese	yes	8.572	1979	87.3	11.44	17.61	263.7	5386	13	0	Q4	85780.7	10722.6
2003-2004	22443	1	35	38	Female	White	Divorced	More than high School	Yes	No	No	no	yes	high-PIR	Normal	no	4.207	861	65.7	8.42	24.86	139	3292	14.4	0	Q4	73696.3	9212.04
2003-2004	22444	2	43	78	Male	Mexican American	Married	More than high School	Yes	No	No	no	no	low-PIR	Normal	no	-3.387	366	26	2.98	6.6	68.6	4912	15.6	0	Q1	3758.8	469.849
2003-2004	22445	2	38	71	Female	Mexican American	Divorced	More than high School	No	Yes	Yes	yes	yes	low-PIR	Normal	no	-1.594	143	31.6	3.83	9.21	123.7	3719	13.5	0	Q2	6226.57	778.321
2003-2004	22449	1	34	28	Female	Mexican American	Never married	More than high School	No	No	No	no	yes	high-PIR	obese	no	-6.124	63	17.8	1.04	1.06	17.7	2502	13.7	0	Q1	33647.3	4205.91
2003-2004	22450	1	29	85	Female	White	Widowed	More than high School	Yes	No	No	yes	yes	high-PIR	Normal	yes	5.758	1299	273.9	8.09	14.51	106	11490	14.6	0	Q4	19499.5	2437.43
2003-2004	22452	1	37	72	Female	White	Married	More than high School	No	No	No	yes	yes	high-PIR	Normal	yes	1.386	822	26.9	4.93	9.98	166.4	8905	12.9	0	Q3	48472.4	6059.05
2003-2004	22454	1	35	85	Female	White	Widowed	More than high School	Yes	No	No	no	yes	high-PIR	thin	no	-4.138	267	19.1	4.02	4.95	37.9	1397	13.1	0	Q1	17466.1	2183.26
2003-2004	22456	1	31	49	Male	White	Never married	More than high School	No	No	No	no	yes	high-PIR	Normal	yes	7.782	1757	259.8	22.3	14.61	145.6	23416	16	0	Q4	123109	15388.7
2003-2004	22458	1	41	64	Female	Mexican American	Married	Less than high School	No	No	No	yes	yes	low-PIR	obese	no	2.984	415	142.1	10.31	13.22	91.7	17540	13.3	0	Q4	2840.89	355.111
2003-2004	22460	2	43	20	Male	White	Never married	More than high School	No	No	No	no	no	low-PIR	Normal	no	1.521	1076	16.6	14.67	15.93	147.5	2769	15.4	0	Q3	30941.5	3867.69
2003-2004	22465	1	37	73	Male	White	Widowed	More than high School	No	Yes	Yes	no	no	high-PIR	obese	no	-2.394	467	36.6	4.36	9.98	85.4	3586	15	0	Q1	33994.4	4249.3
2003-2004	22466	2	40	29	Male	Mexican American	Married	High School	Yes	No	No	no	yes	high-PIR	Normal	yes	4.157	283	86.2	18.95	14.57	172.7	30157	14.5	0	Q4	26176.5	3272.06
2003-2004	22467	1	42	20	Male	Black	Never married	High School	Yes	No	No	no	no	low-PIR	Normal	yes	-5.698	74	3.4	0.78	3.05	33.7	534	16.1	0	Q1	5445.74	680.717
2003-2004	22469	2	36	46	Male	White	Married	More than high School	No	No	No	no	no	high-PIR	Normal	no	1.174	391	76.4	10.72	19.73	179.7	1564	14.7	0	Q3	119657	14957.2
2003-2004	22472	1	31	60	Female	Other	Separated	More than high School	Yes	No	No	no	yes	high-PIR	Normal	yes	0.693	566	33.8	6.36	20.41	65.6	4124	14.9	0	Q3	60347.3	7543.41
2003-2004	22474	2	34	59	Female	White	Married	More than high School	No	Yes	No	yes	yes	low-PIR	Overweight	no	-2.412	243	8.6	2.08	10.47	86	4778	13.6	0	Q1	45002.9	5625.36
2003-2004	22475	2	36	65	Female	Black	Widowed	Less than high School	Yes	No	No	yes	yes	low-PIR	obese	yes	0.307	211	13.6	3.56	22.05	116.8	2101	13.9	0	Q3	17721.9	2215.24
2003-2004	22477	2	30	75	Female	White	Married	More than high School	No	No	No	no	yes	low-PIR	Overweight	no	-1.263	512	78.1	6.59	6.23	51.6	8415	14.1	0	Q2	34971.8	4371.48
2003-2004	22479	2	32	63	Female	White	Married	More than high School	Yes	Yes	Yes	yes	no	high-PIR	Overweight	no	2.001	812	116	11.11	7.42	95.4	11195	14.6	0	Q3	65614.9	8201.87
2003-2004	22480	2	40	61	Male	Mexican American	Married	More than high School	No	No	No	no	yes	low-PIR	obese	yes	-3.316	257	8.4	3.11	6.4	83.7	7284	15.4	0	Q1	4503.15	562.894
2003-2004	22485	1	37	20	Female	White	Never married	More than high School	No	No	No	no	no	high-PIR	Normal	no	3.526	348	173.2	6.7	10.1	114.6	28894	12.9	0	Q4	74555	9319.38
2003-2004	22488	2	34	63	Female	White	Married	Less than high School	No	Borderline	No	yes	yes	low-PIR	obese	no	2.635	1231	61.4	17.6	13.29	49.2	1431	15	0	Q4	33763.9	4220.48
2003-2004	22489	1	35	41	Male	Mexican American	Divorced	More than high School	No	No	No	no	yes	low-PIR	Overweight	yes	0.762	745	307.4	6.02	6.04	82.9	6758	16.2	0	Q3	16886.2	2110.77
2003-2004	22492	1	32	51	Male	White	Married	More than high School	Yes	No	No	yes	yes	high-PIR	Overweight	yes	-0.095	778	42.2	6.56	20.85	103.2	2696	14.6	0	Q3	97421.2	12177.6
2003-2004	22501	1	34	37	Male	Mexican American	Married	High School	Yes	No	No	no	no	low-PIR	Overweight	yes	-0.288	395	77.6	8.02	9.27	114.6	14099	15	0	Q2	37244.1	4655.51
2003-2004	22504	2	42	26	Female	White	Married	More than high School	Yes	No	No	no	yes	high-PIR	Overweight	no	-0.035	922	59.9	4.3	9.31	57.8	12491	12.9	0	Q3	6156.14	769.518
2003-2004	22505	2	35	38	Female	Black	Married	More than high School	Yes	Yes	Yes	no	yes	low-PIR	obese	no	-1.721	248	240.4	1.89	5.18	40.3	3052	14.9	0	Q2	34895.8	4361.98
2003-2004	22507	1	38	63	Male	White	Married	More than high School	Yes	No	No	yes	no	high-PIR	obese	no	-0.561	639	45.5	7.17	17.92	100	2696	15.4	0	Q2	46417.1	5802.13
2003-2004	22513	1	29	55	Male	White	Married	More than high School	Yes	No	No	no	no	high-PIR	Overweight	no	-0.271	492	82.5	11.95	16.7	63	3514	14.9	0	Q2	76894.6	9611.82
2003-2004	22514	2	33	65	Male	White	Married	More than high School	No	No	No	yes	yes	high-PIR	obese	yes	0.607	644	73.2	11.05	17.83	119.3	2681	16.2	0	Q3	45255.8	5656.97
2003-2004	22515	1	34	20	Female	Mexican American	Never married	High School	Yes	No	No	no	yes	low-PIR	Normal	no	2.165	385	128.8	9.56	13.49	136.7	3604	14.8	0	Q3	33647.3	4205.91
2003-2004	22516	1	43	40	Female	Mexican American	Married	High School	No	No	No	no	no	low-PIR	obese	no	-0.078	176	241	4.22	4.71	93.8	6718	14.2	0	Q3	19898.1	2487.27
2003-2004	22519	2	34	34	Male	Black	Never married	More than high School	No	No	No	yes	yes	high-PIR	Overweight	no	-3.044	181	93.3	3.82	6.53	78.6	1447	15.6	0	Q1	32404.1	4050.51
2003-2004	22522	1	36	30	Male	White	Never married	More than high School	No	No	No	no	no	high-PIR	Normal	yes	-1.689	248	22.1	6.31	7.26	110.7	13289	13.8	0	Q2	81784	10223
2003-2004	22525	1	31	54	Male	Other	Married	High School	Yes	No	No	yes	yes	high-PIR	Overweight	yes	-3.872	64	21.4	3.01	8.24	69.5	3024	17.5	0	Q1	115991	14498.9
2003-2004	22527	2	35	85	Female	White	Married	More than high School	No	Yes	Yes	no	no	low-PIR	obese	no	-4.334	65	10	1.5	9	47.5	160	13.9	0	Q1	18412.2	2301.53
2003-2004	22528	1	31	60	Female	White	Married	More than high School	No	No	No	no	no	high-PIR	Normal	no	6.076	1212	136.8	14.66	12.78	142.9	15766	15.2	0	Q4	65614.9	8201.87
2003-2004	22529	1	35	69	Female	White	Widowed	More than high School	Yes	Borderline	No	no	yes	low-PIR	obese	no	4.495	643	80.2	5.34	27.71	162	5097	13.3	0	Q4	46964.1	5870.51
2003-2004	22530	2	35	75	Male	White	Married	More than high School	Yes	No	Yes	yes	no	high-PIR	Overweight	yes	0.073	517	119	15.36	10.33	73	3147	16.9	0	Q3	32047.2	4005.9
2003-2004	22531	2	31	22	Female	White	Living with partner	More than high School	Yes	No	No	no	yes	low-PIR	Overweight	no	-2.355	43	22.4	3.61	11.53	58.8	8076	11.6	1	Q1	65056.8	8132.1
2003-2004	22533	2	35	27	Male	Other	Never married	More than high School	Yes	No	No	no	yes	high-PIR	Overweight	yes	0.936	1386	24.2	7.16	10.8	131.9	12756	16	0	Q3	70064.6	8758.08
2003-2004	22537	1	42	40	Female	Black	Married	More than high School	No	No	No	yes	yes	high-PIR	obese	no	9.62	350	76.1	15.22	32.6	330.8	1516	11.2	1	Q4	22844.8	2855.6
2003-2004	22542	2	29	75	Female	White	Divorced	More than high School	No	No	Yes	yes	yes	high-PIR	Overweight	no	-2.16	411	32.8	3.52	7.91	77	4729	12.9	0	Q2	38661.9	4832.74
2003-2004	22543	1	32	47	Male	White	Married	More than high School	No	No	No	no	yes	high-PIR	obese	no	1.86	851	206.2	15.8	12.49	81	2817	14.8	0	Q3	104523	13065.4
2003-2004	22545	2	34	24	Female	White	Married	More than high School	No	No	No	no	no	low-PIR	obese	no	2.091	502	92	14.73	7.21	122	9152	14.6	0	Q3	84592	10574
2003-2004	22546	1	36	75	Female	Black	Widowed	High School	No	No	No	yes	yes	high-PIR	Normal	no	0.004	407	274.5	4.79	5.25	66	2349	12.4	0	Q3	18455.3	2306.91
2003-2004	22547	2	37	28	Male	Mexican American	Widowed	More than high School	No	No	No	no	yes	low-PIR	Normal	no	3.279	802	136.4	10.22	16.5	178.9	17083	15.4	0	Q4	33741.2	4217.65
2003-2004	22549	1	43	31	Female	Mexican American	Married	More than high School	No	No	No	no	no	high-PIR	Normal	no	9.785	784	263.6	16.42	18.03	236.8	14994	13.9	0	Q4	28553.7	3569.21
2003-2004	22551	2	39	53	Male	Black	Married	More than high School	Yes	No	No	yes	no	high-PIR	Overweight	no	-4.759	64	0.6	9.16	3.52	8.6	1	13.8	0	Q1	25595	3199.37
2003-2004	22553	2	40	66	Male	White	Married	More than high School	No	No	No	no	yes	low-PIR	Normal	no	-1.796	512	35.2	2.77	8.15	172.6	470	15	0	Q2	17904.2	2238.03
2003-2004	22555	2	32	36	Female	White	Living with partner	More than high School	Yes	No	No	no	yes	low-PIR	Normal	no	-4.631	232	6.9	3.26	5.27	35	52	15.1	0	Q1	101778	12722.2
2003-2004	22557	1	43	65	Male	White	Divorced	Less than high School	Yes	No	No	yes	yes	low-PIR	Overweight	yes	0.174	762	43.2	6.63	23.96	91.1	3893	12.4	1	Q3	17818.8	2227.35
2003-2004	22559	1	31	44	Male	White	Married	More than high School	No	No	No	no	yes	high-PIR	Overweight	no	0.4	307	130.9	8.47	10.07	95	19143	16.3	0	Q3	123109	15388.7
2003-2004	22561	2	42	37	Female	Black	Married	More than high School	No	Borderline	No	yes	yes	high-PIR	obese	no	-3.427	376	30.7	1.48	7.48	43.2	4345	10.6	1	Q1	33150.1	4143.76
2003-2004	22562	2	43	80	Female	Other	Never married	Less than high School	No	No	No	yes	yes	low-PIR	Normal	no	10.131	3449	41.9	9.13	8.71	115.4	47354	14	0	Q4	17750.8	2218.84
2003-2004	22565	2	34	74	Male	White	Married	Less than high School	Yes	Yes	Yes	yes	yes	low-PIR	Overweight	no	-3.62	270	28.4	2.28	9.34	74.8	339	15.1	0	Q1	15189	1898.62
2003-2004	22567	2	34	61	Male	White	Married	Less than high School	Yes	No	No	yes	yes	low-PIR	Overweight	yes	-1.796	315	75	4.78	10.39	117.9	2169	16.3	0	Q2	27651.9	3456.49
2003-2004	22569	2	30	83	Male	White	Married	More than high School	No	No	No	yes	yes	high-PIR	Overweight	no	-2.321	584	156.4	4.69	6.33	32.6	1592	15.5	0	Q1	18579.3	2322.41
2003-2004	22572	1	39	70	Male	White	Divorced	High School	Yes	No	No	yes	yes	high-PIR	Overweight	no	-2.626	581	9	4.44	10.25	75.1	3146	14.1	0	Q1	31154.4	3894.3
2003-2004	22573	1	29	85	Female	White	Never married	More than high School	No	No	No	yes	no	high-PIR	Overweight	no	-1.737	224	77.4	9.84	6.6	37.9	5059	12.4	0	Q2	19499.5	2437.43
2003-2004	22574	2	30	47	Female	White	Never married	More than high School	No	No	No	no	yes	low-PIR	obese	no	0.267	918	42.5	8.28	6.86	84.4	9127	12.6	0	Q3	39563.8	4945.48
2003-2004	22575	1	35	43	Female	Other	Married	More than high School	No	No	No	no	yes	low-PIR	Overweight	no	-3.308	129	102.2	2.62	2.78	84	241	14.3	0	Q1	97043.6	12130.4
2003-2004	22577	1	36	45	Male	Other	Married	More than high School	No	No	No	no	yes	low-PIR	Overweight	yes	6.925	821	282.4	14.16	23.95	293.9	5952	16.1	0	Q4	37472.1	4684.01
2003-2004	22579	1	39	61	Male	Other	Living with partner	More than high School	Yes	No	No	no	yes	high-PIR	Overweight	no	8.858	1361	246.3	16.4	19.59	226.5	35855	13	1	Q4	40344.2	5043.03
2003-2004	22583	1	36	36	Female	Black	Never married	More than high School	Yes	No	No	no	no	low-PIR	Overweight	no	5.959	1147	56.4	6.33	22.71	224.3	7654	13.6	0	Q4	35810.1	4476.26
2003-2004	22586	2	30	32	Female	White	Divorced	More than high School	No	No	No	no	yes	high-PIR	Normal	no	0.786	891	31.2	4.03	10.47	76.7	19484	14.9	0	Q3	68999.7	8624.96
2003-2004	22592	2	36	51	Female	White	Married	More than high School	No	No	No	no	no	high-PIR	Normal	yes	0.189	332	27.7	8.16	10.51	101.4	11916	13.1	0	Q3	98200.9	12275.1
2003-2004	22593	2	39	25	Male	White	Married	More than high School	No	No	No	no	yes	high-PIR	Normal	no	3.128	1190	85.1	8.75	11.94	82.7	39166	15.9	0	Q4	71288.1	8911.02
2003-2004	22594	1	42	35	Male	Black	Living with partner	More than high School	No	No	No	yes	yes	low-PIR	Overweight	no	5.975	771	22.3	12.46	40.51	322.9	2196	14.1	0	Q4	22410.7	2801.34
2003-2004	22595	2	37	44	Male	White	Divorced	High School	No	No	No	no	yes	low-PIR	Normal	no	-1.823	491	67.6	2.6	10.69	101.1	5978	14.6	0	Q2	39452.5	4931.56
2003-2004	22596	1	41	45	Male	White	Married	More than high School	No	No	No	no	no	high-PIR	obese	no	2.41	1035	19.2	5.86	18.26	156.4	25751	15.6	0	Q3	83687.8	10461
2003-2004	22597	2	33	72	Female	Black	Divorced	More than high School	No	No	No	yes	no	low-PIR	obese	no	-3.716	78	125.9	1.81	2.9	45.7	3215	13.7	0	Q1	18037.1	2254.63
2003-2004	22598	2	31	76	Female	White	Divorced	High School	Yes	No	Yes	yes	yes	low-PIR	Overweight	no	-3.666	315	17.9	2.75	5.65	68.8	489	14	0	Q1	37223.6	4652.95
2003-2004	22602	2	42	64	Female	White	Divorced	More than high School	Yes	No	No	no	yes	high-PIR	Normal	yes	-3.723	104	48.9	2.85	6.54	60	300	14.1	0	Q1	47031.4	5878.93
2003-2004	22603	1	42	60	Female	Black	Married	High School	No	No	No	yes	yes	high-PIR	obese	no	-2.212	128	13.4	7.47	5.87	115	628	13.8	0	Q2	11451.5	1431.43
2003-2004	22604	2	38	61	Female	Mexican American	Separated	Less than high School	Yes	Yes	No	yes	yes	low-PIR	obese	no	-1.887	532	73.7	3.43	7.38	79.4	895	15.6	0	Q2	4547.04	568.379
2003-2004	22608	2	39	24	Female	White	Married	High School	Yes	No	No	yes	yes	low-PIR	obese	no	0.871	727	82.4	7.33	9.82	95.6	8485	12.4	0	Q3	6665.15	833.144
2003-2004	22610	1	37	42	Male	Black	Married	More than high School	Yes	Yes	No	no	yes	low-PIR	obese	no	-2.189	586	9.4	5.56	7.77	119.8	1692	14.3	0	Q2	26397.3	3299.66
2003-2004	22611	1	34	49	Male	White	Married	More than high School	No	No	No	no	yes	high-PIR	Overweight	yes	1.207	1080	110.7	7.43	20.49	117.1	921	16.5	0	Q3	111416	13927
2003-2004	22612	2	42	22	Female	Black	Never married	More than high School	No	No	No	no	no	low-PIR	Normal	no	-2.847	94	107.3	2.23	7.05	56.1	3415	14.1	0	Q1	27520.9	3440.12
2003-2004	22619	2	31	43	Female	White	Married	More than high School	Yes	No	No	no	yes	low-PIR	Normal	no	-3.363	382	14.3	4.72	5.05	53.7	2844	11.4	1	Q1	50214	6276.74
2003-2004	22620	2	30	26	Female	White	Never married	More than high School	No	No	No	no	no	high-PIR	Normal	yes	-2.088	477	26	3.4	9.49	70.2	3647	12.5	0	Q2	62423.9	7802.99
2003-2004	22621	2	33	37	Female	Black	Married	High School	No	Yes	Yes	yes	yes	low-PIR	obese	no	3.228	420	202.6	14.11	8.52	115	9250	13.3	0	Q4	34998.5	4374.82
2003-2004	22622	2	32	38	Female	White	Married	More than high School	No	No	No	no	yes	low-PIR	obese	no	3.173	857	33.4	7.55	19.76	155.9	4501	11.6	1	Q4	9442	1180.25
2003-2004	22631	1	34	84	Male	Mexican American	Married	Less than high School	Yes	No	No	no	yes	low-PIR	Normal	no	-1.663	464	39	3.41	7.51	138.3	8004	15.6	0	Q2	3238.03	404.753
2003-2004	22633	2	34	52	Female	White	Married	More than high School	No	Borderline	No	yes	yes	high-PIR	obese	no	2.717	823	43.8	8.9	12.57	140.8	12790	15.1	0	Q4	91750.8	11468.9
2003-2004	22635	2	42	33	Female	Mexican American	Married	High School	No	No	No	no	yes	low-PIR	Overweight	no	1.8	688	96.9	7.59	9.96	134	8576	13.9	0	Q3	25657.8	3207.22
2003-2004	22637	2	38	65	Male	Mexican American	Married	High School	Yes	No	No	yes	yes	low-PIR	obese	yes	-3.713	174	25	3	10.09	60.5	1529	16	0	Q1	4346.33	543.291
2003-2004	22638	2	30	73	Female	White	Widowed	More than high School	Yes	No	No	yes	yes	high-PIR	Overweight	no	1.845	927	96	7.04	9.23	61.6	21051	14.6	0	Q3	48309.6	6038.7
2003-2004	22639	2	40	31	Male	Mexican American	Married	Less than high School	No	No	No	no	yes	low-PIR	Normal	yes	0.386	244	272.3	7.07	6.48	148	2111	15	0	Q3	26309.9	3288.74
2003-2004	22643	2	35	51	Female	White	Living with partner	More than high School	Yes	No	No	no	yes	high-PIR	Overweight	no	-4.26	133	0.5	2.94	5.59	63.9	876	13.1	0	Q1	76232.6	9529.08
2003-2004	22652	2	31	65	Male	White	Married	More than high School	Yes	No	Yes	no	no	high-PIR	Overweight	yes	7.795	985	173.7	34.77	41.73	58.9	3567	14.6	0	Q4	50864.4	6358.06
2003-2004	22659	1	29	48	Female	White	Divorced	More than high School	Yes	No	Yes	yes	yes	high-PIR	Normal	no	0.342	532	10.7	4.53	10.61	188.6	1325	16	0	Q3	108341	13542.7
2003-2004	22660	1	42	59	Male	White	Married	More than high School	Yes	No	Yes	yes	yes	high-PIR	Overweight	yes	16.27	620	275.2	42.46	22.14	195.8	86682	14.1	0	Q4	72065.8	9008.23
2003-2004	22662	1	34	62	Female	Mexican American	Divorced	Less than high School	Yes	Borderline	No	yes	yes	low-PIR	Normal	no	-2.566	176	41.2	2.29	6.9	99.5	4121	14.5	0	Q1	3916	489.5
2003-2004	22665	2	36	23	Female	White	Never married	More than high School	Yes	No	No	no	no	high-PIR	Normal	no	6.93	664	64.1	20.92	21.94	202.9	3069	12.7	0	Q4	90538.8	11317.4
2003-2004	22668	1	29	85	Male	White	Married	More than high School	Yes	No	No	yes	yes	high-PIR	Normal	yes	-0.119	837	30.7	7.01	8.1	84	21886	15.4	0	Q3	18611.9	2326.49
2003-2004	22671	2	31	43	Female	White	Never married	More than high School	No	No	No	yes	yes	high-PIR	obese	no	7.06	1509	141.8	7.76	13.68	178.2	24153	12.9	0	Q4	95626.1	11953.3
2003-2004	22672	2	38	65	Female	Mexican American	Married	More than high School	Yes	No	No	no	yes	high-PIR	Normal	no	0.156	436	31	4.07	17.68	113.2	1739	12.3	0	Q3	5683.79	710.474
2003-2004	22675	1	42	33	Male	Black	Never married	More than high School	Yes	No	No	no	no	low-PIR	Normal	yes	14.93	542	155.7	25.75	23.04	256.5	106114	15.8	0	Q4	5937.58	742.197
2003-2004	22676	1	40	59	Male	Mexican American	Divorced	More than high School	No	No	No	no	yes	high-PIR	obese	yes	-2.108	481	28.4	4.81	11.48	98.2	2634	14.6	0	Q2	18049.4	2256.17
2003-2004	22679	1	29	69	Male	White	Married	High School	No	No	No	yes	yes	low-PIR	Normal	no	-3.747	227	29.9	2.42	8.41	54.7	3865	15.1	0	Q1	24331.7	3041.46
2003-2004	22680	1	36	30	Female	White	Married	More than high School	No	No	No	yes	no	high-PIR	thin	no	11.447	2160	373.5	11.45	18.62	157.9	15613	13.3	0	Q4	7396.04	924.505
2003-2004	22682	2	31	78	Male	White	Married	High School	Yes	No	No	yes	yes	high-PIR	Overweight	no	-2.584	581	30.9	4.55	6.37	67.5	7314	11.6	1	Q1	36125	4515.62
2003-2004	22683	1	43	38	Male	Mexican American	Married	More than high School	Yes	No	No	no	yes	low-PIR	obese	no	11.157	1645	597.3	14.47	27.8	196.6	14927	17.2	0	Q4	32827	4103.38
2003-2004	22687	1	34	28	Male	Mexican American	Married	More than high School	No	No	No	yes	yes	high-PIR	obese	yes	0.37	438	30.9	6.38	23.11	149.9	5270	15.1	0	Q3	37055.2	4631.9
2003-2004	22688	1	35	41	Male	White	Divorced	High School	Yes	No	No	no	yes	high-PIR	Overweight	yes	2.69	1436	150.5	6.44	13.3	123	17472	14.7	0	Q4	88115.8	11014.5
2003-2004	22689	1	38	28	Female	White	Never married	More than high School	Yes	No	No	no	no	high-PIR	obese	yes	-1.695	351	25.3	5.01	6.06	123.7	2768	15	0	Q2	72300.3	9037.54
2003-2004	22690	1	37	29	Female	White	Married	High School	No	No	No	yes	yes	high-PIR	obese	no	9.696	823	276.4	11.92	18.79	241.2	18369	13.5	0	Q4	6874.07	859.259
2003-2004	22691	1	36	36	Male	Black	Never married	More than high School	No	No	No	yes	yes	high-PIR	obese	yes	-0.867	316	78.4	11.75	9.97	65.7	9049	15	0	Q2	27628.8	3453.6
2003-2004	22692	2	29	68	Female	White	Married	High School	Yes	No	No	no	yes	high-PIR	Overweight	no	-2.788	1049	2.3	1.6	5.46	59.8	1043	13.5	0	Q1	41887.2	5235.9
2003-2004	22693	2	30	84	Female	White	Widowed	High School	Yes	No	No	no	yes	low-PIR	Overweight	no	-0.598	572	39.4	10.01	8.73	64.7	4682	13.7	0	Q2	16214.3	2026.78
2003-2004	22694	1	35	42	Male	Black	Separated	More than high School	No	No	No	yes	yes	high-PIR	Overweight	yes	0.055	413	121.4	5.81	12.19	173.1	3056	13.7	0	Q3	23606.5	2950.81
2003-2004	22696	1	33	55	Male	White	Married	More than high School	Yes	No	No	no	yes	high-PIR	Overweight	no	4.508	1285	72.1	9.34	22.88	136.8	30386	13.9	0	Q4	80928.9	10116.1
2003-2004	22697	2	39	67	Female	White	Widowed	More than high School	Yes	No	No	no	yes	low-PIR	Overweight	no	-0.007	437	45.7	4.07	13.49	121.1	4426	14.7	0	Q3	33763.9	4220.48
2003-2004	22698	1	32	43	Male	White	Married	More than high School	Yes	Yes	No	yes	yes	low-PIR	obese	no	-4.656	43	15.8	4.7	5.63	39.2	251	14.6	0	Q1	40647.1	5080.89
2003-2004	22707	2	30	62	Female	White	Married	More than high School	No	No	No	yes	yes	high-PIR	Overweight	no	3.685	2513	38.6	2.98	11.55	137	3970	12.9	0	Q4	43971.1	5496.39
2003-2004	22709	1	43	38	Male	Other	Living with partner	High School	No	Yes	No	no	yes	low-PIR	Normal	no	-2.803	349	77.6	1.56	8.06	71.3	6444	14.8	0	Q1	32495.2	4061.9
2003-2004	22713	2	38	46	Male	Mexican American	Married	Less than high School	Yes	No	No	no	yes	low-PIR	Overweight	no	1.027	598	93.6	8.41	17.86	134.6	8472	15	0	Q3	25669.2	3208.66
2003-2004	22718	1	30	20	Male	Black	Never married	More than high School	No	No	No	no	no	high-PIR	obese	no	0.844	578	240.1	5.65	9.79	112	9430	15.4	0	Q3	23090.4	2886.3
2003-2004	22719	1	37	69	Male	Other	Divorced	More than high School	Yes	No	No	yes	yes	high-PIR	Normal	yes	-5.357	127	4.1	1.96	3.44	36	346	14.6	0	Q1	12951.5	1618.94
2003-2004	22723	1	29	81	Male	White	Widowed	More than high School	Yes	No	Yes	yes	yes	high-PIR	Normal	no	-3.447	201	133.8	3.6	4.03	49.8	257	15.4	0	Q1	18611.9	2326.49
2003-2004	22726	2	40	63	Male	Mexican American	Married	Less than high School	Yes	No	No	no	yes	low-PIR	Overweight	no	-0.817	449	35.4	6.43	9.57	136.4	10606	15.9	0	Q2	4503.15	562.894
2003-2004	22727	2	32	51	Male	White	Married	More than high School	Yes	No	No	no	yes	high-PIR	Normal	yes	-0.252	508	92	5.17	18.33	107.3	5400	17.4	0	Q2	113423	14177.9
2003-2004	22730	1	39	49	Female	Mexican American	Married	High School	No	No	No	no	yes	low-PIR	Overweight	yes	-4.832	95	35	2.49	2.7	29.4	4695	13.3	0	Q1	18427.9	2303.49
2003-2004	22732	2	29	53	Male	White	Living with partner	More than high School	Yes	No	No	no	yes	high-PIR	Normal	no	4.529	1400	73.1	11.42	11.2	145.2	38415	15.9	0	Q4	73250.4	9156.3
2003-2004	22734	1	34	63	Female	Mexican American	Married	Less than high School	No	No	No	yes	yes	low-PIR	obese	no	-1.284	301	123.4	6.36	4.91	62.6	7676	14.6	0	Q2	4547.04	568.379
2003-2004	22744	2	32	61	Male	White	Widowed	More than high School	Yes	No	No	yes	no	low-PIR	obese	no	-2.828	277	13.7	2.12	15.07	87.7	1793	16.3	0	Q1	30099	3762.38
2003-2004	22745	1	39	43	Male	White	Married	More than high School	No	No	No	no	yes	high-PIR	Normal	no	-0.535	545	78.7	9.38	17.53	56.7	4661	14.1	0	Q2	90301.1	11287.6
2003-2004	22748	1	32	36	Male	White	Separated	More than high School	No	No	No	no	yes	low-PIR	Overweight	no	4.78	502	200.6	24.16	26.97	113.1	4156	17	0	Q4	89677.8	11209.7
2003-2004	22749	1	35	33	Female	Black	Married	High School	No	No	No	no	yes	high-PIR	Overweight	yes	1.796	464	169.1	6.67	10.89	145	2316	10.9	1	Q3	33102.6	4137.83
2003-2004	22753	2	35	27	Female	Black	Married	High School	Yes	No	No	no	yes	low-PIR	Overweight	no	5.189	517	227.2	6.63	12.91	170.1	19969	11.4	1	Q4	6211.03	776.379
2003-2004	22756	2	41	28	Female	Black	Living with partner	High School	Yes	No	No	yes	yes	low-PIR	obese	no	-5.284	88	9.2	0.61	4.09	46.9	1066	13.9	0	Q1	27010.1	3376.26
2003-2004	22757	1	30	33	Female	White	Never married	More than high School	Yes	No	No	no	yes	low-PIR	obese	no	-4.035	17	19.1	8.22	4.74	35.4	15	13.3	0	Q1	72645.7	9080.71
2003-2004	22758	1	37	35	Female	White	Married	More than high School	Yes	No	No	no	no	high-PIR	Normal	no	-0.987	488	78.8	3.88	8.79	93.3	4032	13	0	Q2	82408.7	10301.1
2003-2004	22762	2	35	72	Female	White	Married	More than high School	Yes	No	No	yes	yes	low-PIR	Overweight	yes	-2.372	449	27	2.09	11.38	61.4	2065	13.7	0	Q1	45696	5712
2003-2004	22766	2	39	44	Female	White	Living with partner	More than high School	No	No	No	yes	no	low-PIR	obese	no	-1.527	560	12.1	1.75	11.91	109.8	346	12.5	0	Q2	45816.3	5727.04
2003-2004	22767	2	29	31	Female	Other	Married	More than high School	No	No	No	no	no	high-PIR	obese	no	4.095	559	179.6	3.74	24.75	147.3	2324	11.6	1	Q4	6097.79	762.224
2003-2004	22770	1	34	70	Female	Mexican American	Widowed	Less than high School	No	Yes	Yes	yes	yes	high-PIR	Overweight	no	-1.58	326	51.4	4.6	7.39	90.6	6198	13.5	0	Q2	4289.96	536.245
2003-2004	22772	2	30	64	Female	White	Widowed	More than high School	Yes	Yes	No	yes	yes	low-PIR	obese	yes	3.656	396	98.5	10.07	18.3	172.9	5117	10.4	1	Q4	24915.7	3114.47
2003-2004	22773	1	33	54	Male	White	Married	More than high School	Yes	No	No	no	yes	high-PIR	Overweight	yes	0.115	236	215.5	6.69	14.24	97.1	4822	15.6	0	Q3	80928.9	10116.1
2003-2004	22775	2	42	56	Female	Other	Separated	More than high School	No	No	No	no	yes	low-PIR	Overweight	no	-0.175	425	62.5	5.16	11.86	91.6	7615	12.5	0	Q2	72419	9052.37
2003-2004	22777	2	40	72	Male	White	Married	More than high School	Yes	No	No	yes	yes	low-PIR	obese	no	-1.573	482	106.3	3.68	7.69	128.4	1880	16.8	0	Q2	38439	4804.88
2003-2004	22780	2	34	82	Female	White	Widowed	Less than high School	No	No	Yes	no	no	low-PIR	thin	no	-6.424	102	1.5	1.69	1.13	13.3	108	13.8	0	Q1	21972.3	2746.54
2003-2004	22781	1	41	73	Male	White	Living with partner	Less than high School	Yes	No	Yes	no	no	high-PIR	thin	no	0.128	901	46.1	14.24	14.44	55.3	4726	13.8	0	Q3	28872.8	3609.09
2003-2004	22782	2	38	79	Female	Mexican American	Widowed	Less than high School	Yes	No	No	yes	yes	low-PIR	Overweight	no	-3.138	535	9.2	2.49	6.12	70.4	1825	13.7	0	Q1	4981.25	622.657
2003-2004	22783	1	34	80	Female	Mexican American	Widowed	Less than high School	Yes	No	No	no	yes	low-PIR	Normal	no	-1.286	432	11.8	3.47	13.11	89.6	3742	13.8	0	Q2	4289.96	536.245
2003-2004	22784	1	30	82	Female	Black	Married	High School	No	No	No	yes	no	low-PIR	Overweight	no	4.758	514	146.1	4.12	8.83	341.8	3980	12.1	0	Q4	16816.8	2102.1
2003-2004	22786	1	34	38	Female	Mexican American	Married	More than high School	No	No	Yes	yes	yes	high-PIR	Overweight	no	2.792	349	17.2	7.4	10.59	125.2	35715	12.9	0	Q4	29706.5	3713.32
2003-2004	22790	2	41	46	Female	Black	Living with partner	High School	No	No	No	no	yes	low-PIR	Overweight	no	-1.656	265	46.6	3.81	7.84	84.3	9176	12.1	0	Q2	25588.1	3198.51
2003-2004	22793	2	30	36	Female	White	Married	More than high School	No	No	No	no	yes	high-PIR	obese	no	8.483	770	216.2	19.8	13.14	88.9	39171	14.3	0	Q4	72619.9	9077.48
2003-2004	22796	2	35	52	Female	Other	Married	More than high School	No	No	Yes	no	yes	high-PIR	Overweight	no	-0.521	341	87.7	4.72	6.1	148.4	3010	13.6	0	Q2	76232.6	9529.08
2003-2004	22797	1	30	83	Female	Black	Widowed	More than high School	No	Yes	No	yes	yes	low-PIR	Overweight	yes	-1.832	620	50.6	4.39	7.34	62.2	4028	11.9	1	Q2	16816.8	2102.1
2003-2004	22798	1	34	47	Female	Mexican American	Married	More than high School	Yes	No	No	no	yes	high-PIR	Overweight	no	0.63	248	57.1	5.94	10.07	128	14442	13.2	0	Q3	26347.1	3293.38
2003-2004	22800	2	40	53	Female	Mexican American	Married	More than high School	Yes	Yes	No	no	yes	high-PIR	Normal	yes	1.782	416	51.9	9.69	10.8	165.1	7366	11.5	1	Q3	15797.2	1974.64
2003-2004	22801	2	38	85	Female	Mexican American	Divorced	Less than high School	No	No	No	no	yes	low-PIR	obese	no	-1.676	588	114	5.38	7.17	40	1408	13.6	0	Q2	4981.25	622.657
2003-2004	22802	2	31	73	Female	White	Widowed	Less than high School	No	Yes	No	yes	yes	low-PIR	Normal	no	-4.181	264	35	1.27	4.9	58.5	566	12.8	0	Q1	37223.6	4652.95
2003-2004	22803	2	41	62	Female	Black	Married	More than high School	Yes	No	No	no	yes	low-PIR	Normal	yes	5.033	1435	75.9	12.83	8.7	74.1	32668	13.2	0	Q4	12826.6	1603.32
2003-2004	22808	1	39	39	Female	White	Divorced	Less than high School	No	No	Yes	no	no	low-PIR	Normal	no	-7.165	5	10.7	0.16	0.28	2.7	109	13	0	Q1	46804.6	5850.57
2003-2004	22809	2	30	42	Female	White	Divorced	More than high School	Yes	No	No	no	yes	low-PIR	Overweight	no	-5.639	112	8.8	3	1.76	20.5	1821	11	1	Q1	39563.8	4945.48
2003-2004	22817	2	30	69	Female	White	Widowed	More than high School	Yes	No	No	yes	yes	low-PIR	Normal	yes	2.177	746	73.2	4.21	19.38	139.6	2378	14.4	0	Q3	43971.1	5496.39
2003-2004	22818	1	37	40	Female	White	Married	More than high School	No	No	No	no	yes	high-PIR	Normal	yes	-0.189	374	62.6	4.77	8.52	136.3	6549	13.4	0	Q2	108516	13564.5
2003-2004	22819	2	35	85	Female	White	Widowed	More than high School	No	No	No	no	yes	low-PIR	Overweight	no	4.31	1731	67.2	11.67	17.49	77	6221	12.2	0	Q4	18412.2	2301.53
2003-2004	22822	1	34	72	Female	Mexican American	Widowed	High School	Yes	No	No	yes	yes	low-PIR	Overweight	no	-3.016	479	103.1	2.82	3.65	30.8	4627	15	0	Q1	4289.96	536.245
2003-2004	22825	2	34	39	Female	White	Married	More than high School	No	No	No	yes	no	low-PIR	Normal	no	-1.847	345	40.3	5.48	7.67	91.4	2058	14.3	0	Q2	57946.7	7243.34
2003-2004	22826	1	31	64	Female	White	Married	High School	Yes	No	Yes	no	yes	low-PIR	Overweight	no	1.24	637	44.1	6.75	15.2	97	9582	13.9	0	Q3	65614.9	8201.87
2003-2004	22831	2	32	60	Female	White	Never married	More than high School	No	No	No	yes	yes	high-PIR	Normal	yes	-2.202	530	206.7	1.65	2.93	43.9	511	15.1	0	Q2	52339.8	6542.47
2003-2004	22834	1	39	63	Female	Mexican American	Widowed	More than high School	Yes	No	No	no	yes	low-PIR	Normal	yes	-3.888	106	77.2	2.3	4.43	44.1	3287	13.6	0	Q1	6130.78	766.347
2003-2004	22835	2	35	30	Female	White	Separated	More than high School	Yes	No	No	yes	yes	high-PIR	Overweight	no	-1.45	173	20.4	4.69	6.8	67.2	19718	14.4	0	Q2	77688.4	9711.05
2003-2004	22836	1	39	48	Male	Mexican American	Married	More than high School	No	No	No	yes	no	low-PIR	obese	no	2.458	60	136.3	5.06	33.9	219.2	1226	15.8	0	Q4	17305	2163.12
2003-2004	22837	1	38	85	Female	White	Widowed	More than high School	No	No	No	yes	yes	high-PIR	Normal	no	-3.648	317	8.3	5.61	5.41	44.6	1358	14.3	0	Q1	18940.3	2367.53
2003-2004	22838	2	41	61	Female	Black	Divorced	More than high School	Yes	No	No	no	no	high-PIR	obese	no	0.72	195	78.1	4.14	13.23	101.3	16902	11.2	1	Q3	12826.6	1603.32
2003-2004	22839	2	32	69	Male	White	Married	Less than high School	Yes	Yes	No	yes	yes	low-PIR	obese	no	-2.93	409	9	4.73	9.04	93.9	629	16.7	0	Q1	59114.5	7389.31
2003-2004	22841	1	33	55	Female	White	Married	More than high School	No	No	No	no	no	high-PIR	Normal	yes	13.415	804	238	27.91	43.31	135.1	5495	15.3	0	Q4	71259	8907.38
2003-2004	22843	1	30	52	Female	Black	Living with partner	More than high School	Yes	No	No	yes	yes	low-PIR	Overweight	no	0.783	383	190.6	5.53	12.61	86.2	1797	14.8	0	Q3	25663.5	3207.94
2003-2004	22845	2	43	79	Female	White	Widowed	More than high School	Yes	No	No	yes	yes	low-PIR	Overweight	no	1.616	448	379.9	4.91	5.95	32.6	10274	16	0	Q3	29328.7	3666.08
2003-2004	22846	1	36	47	Female	Black	Never married	Less than high School	Yes	No	No	no	yes	low-PIR	obese	no	-2.229	177	52.1	5.71	6.54	71.8	5594	13.8	0	Q1	28164	3520.51
2003-2004	22848	2	32	24	Female	Other	Never married	More than high School	No	No	No	no	yes	low-PIR	Normal	yes	5.475	358	35.7	10.39	22.85	236.6	10204	14.2	0	Q4	92078.2	11509.8
2003-2004	22849	1	35	85	Male	White	Married	Less than high School	Yes	No	No	no	no	high-PIR	Normal	yes	3.026	808	88.1	11.16	17.64	172.6	17367	16	0	Q4	16671.1	2083.88
2003-2004	22850	2	39	83	Male	White	Widowed	More than high School	Yes	No	No	yes	yes	high-PIR	Overweight	yes	0.108	543	84.2	5.81	11.7	59.8	25552	14.3	0	Q3	18075.4	2259.42
2003-2004	22852	2	34	37	Female	White	Married	More than high School	No	No	No	no	yes	high-PIR	Overweight	no	-3.16	96	17.4	4.47	8.2	53.7	4911	15	0	Q1	93503	11687.9
2003-2004	22854	1	30	64	Female	White	Widowed	More than high School	No	No	No	yes	no	high-PIR	thin	yes	10.455	666	242.3	17.93	9.64	379.7	10890	13.3	0	Q4	46294.5	5786.82
2003-2004	22857	1	35	46	Female	Black	Divorced	More than high School	No	No	No	no	yes	low-PIR	obese	no	0.553	555	190	3.23	5.58	120	6856	12.7	0	Q3	26034.7	3254.34
2003-2004	22858	1	40	31	Female	Mexican American	Married	More than high School	No	No	No	no	yes	high-PIR	obese	yes	-1.535	276	15.3	4.88	10.48	89.6	5945	11.8	1	Q2	27386	3423.25
2003-2004	22859	2	32	80	Male	White	Widowed	More than high School	Yes	No	No	yes	yes	low-PIR	obese	yes	-4.254	197	9.6	2.98	5.07	73.3	966	15.3	0	Q1	10855.3	1356.91
2003-2004	22862	1	33	22	Female	Black	Never married	High School	Yes	No	No	no	yes	low-PIR	obese	no	3.594	123	369.9	4.06	15.53	137.9	1290	12.2	0	Q4	27080.1	3385.01
2003-2004	22867	2	31	72	Female	White	Married	High School	No	Borderline	Yes	yes	yes	low-PIR	Overweight	no	-1.895	347	114.5	2.76	6.83	84.5	922	12.6	0	Q2	51510.4	6438.8
2003-2004	22868	1	39	61	Female	Mexican American	Married	Less than high School	No	No	No	yes	yes	low-PIR	obese	no	-5.376	161	2.7	0.72	4.15	42.1	88	14.3	0	Q1	4087.19	510.898
2003-2004	22872	2	39	70	Male	White	Married	More than high School	Yes	No	Yes	yes	yes	high-PIR	obese	yes	0.908	1387	49.5	3.96	22.33	111.9	3714	13.4	0	Q3	32961.2	4120.15
2003-2004	22873	1	31	24	Female	Mexican American	Living with partner	More than high School	No	No	No	yes	yes	low-PIR	Overweight	yes	1.513	307	350.9	6.24	4.7	66.4	8506	14.1	0	Q3	37178.7	4647.34
2003-2004	22878	1	39	45	Female	White	Divorced	More than high School	No	No	No	no	yes	low-PIR	obese	no	-2.711	288	27.3	3.94	4.64	87.9	5270	14.6	0	Q1	43304.8	5413.1
2003-2004	22880	2	37	52	Female	White	Divorced	More than high School	Yes	No	No	yes	no	high-PIR	Overweight	no	15.07	1415	508.3	31.32	10.65	93.9	38941	14.5	0	Q4	83259.5	10407.4
2003-2004	22885	1	38	24	Female	Mexican American	Living with partner	High School	No	No	No	no	yes	low-PIR	obese	yes	-1.164	339	67.9	5.29	11.91	53.8	5791	14.1	0	Q2	28191.2	3523.9
2003-2004	22888	1	42	48	Male	Mexican American	Married	More than high School	No	No	No	no	no	low-PIR	Overweight	no	3.149	544	250.5	12.21	13.28	123.1	17207	15.4	0	Q4	14817.2	1852.15
2003-2004	22889	1	37	82	Female	White	Widowed	More than high School	No	No	No	yes	yes	high-PIR	Normal	no	-1.768	581	45.7	4	8.48	76.2	1956	13.8	0	Q2	19530.9	2441.36
2003-2004	22891	1	34	65	Female	Mexican American	Divorced	Less than high School	No	No	No	no	yes	low-PIR	Overweight	yes	2.407	362	124.6	10	14.34	101.1	11580	14.1	0	Q3	3916	489.5
2003-2004	22893	2	34	85	Male	White	Married	Less than high School	Yes	Yes	Yes	no	yes	low-PIR	Normal	no	4.383	1500	126.3	17.36	21.79	49.9	19764	14.6	0	Q4	21151.6	2643.95
2003-2004	22896	1	38	34	Female	White	Married	More than high School	Yes	No	No	no	yes	low-PIR	obese	no	-2.436	153	19	5.06	8.85	91.7	1070	15.1	0	Q1	49526.7	6190.84
2003-2004	22897	2	31	61	Male	White	Divorced	More than high School	Yes	Yes	Yes	yes	yes	low-PIR	obese	no	1.946	1259	54.9	19.6	20.17	59.6	45	16.3	0	Q3	50864.4	6358.06
2003-2004	22900	1	39	34	Female	Mexican American	Married	High School	Yes	No	No	no	no	high-PIR	Normal	yes	-6.174	8	7.4	0.97	2.63	9.5	3206	13.9	0	Q1	23521.5	2940.19
2003-2004	22904	2	30	63	Male	White	Married	More than high School	Yes	No	No	yes	yes	high-PIR	Overweight	no	-0.802	763	109.8	2.37	11.62	126.6	2890	15.7	0	Q2	40076.4	5009.54
2003-2004	22910	1	30	22	Female	Black	Never married	More than high School	Yes	No	No	yes	yes	low-PIR	obese	no	2.734	613	57.9	5.66	17	206.9	708	11.3	1	Q4	5807.88	725.985
2003-2004	22912	1	33	53	Female	White	Married	More than high School	No	No	Yes	yes	yes	high-PIR	obese	no	0.852	852	69.9	4.11	12.15	135.5	1529	14.8	0	Q3	71259	8907.38
2003-2004	22913	2	39	79	Female	White	Married	More than high School	No	Yes	Yes	yes	no	high-PIR	Overweight	no	2.929	892	178.8	9.37	11.75	96.6	6752	13	0	Q4	46999.3	5874.91
2003-2004	22914	1	39	54	Female	Mexican American	Married	More than high School	Yes	No	No	no	yes	low-PIR	Overweight	yes	4.079	527	177.7	9.99	11.17	81.1	28568	13.9	0	Q4	18427.9	2303.49
2003-2004	22915	1	33	22	Female	White	Never married	More than high School	No	No	No	no	no	high-PIR	Normal	no	9.681	1764	114.3	11.5	25.68	161.7	22785	14.3	0	Q4	65699.1	8212.38
2003-2004	22917	1	35	84	Male	White	Widowed	More than high School	Yes	Yes	No	yes	yes	high-PIR	Overweight	no	-1.766	769	104.5	3.62	10.49	55.2	3345	11.2	1	Q2	16671.1	2083.88
2003-2004	22918	1	37	35	Female	White	Married	More than high School	Yes	No	No	no	yes	low-PIR	obese	no	-2.344	383	8.4	2.66	6.96	123.4	644	12.6	0	Q1	82408.7	10301.1
2003-2004	22919	2	41	29	Male	Other	Married	More than high School	No	No	No	no	yes	low-PIR	Normal	no	6.09	1404	142.6	11.04	11.5	219.4	36356	15.2	0	Q4	37600.1	4700.01
2003-2004	22921	2	42	80	Male	Mexican American	Married	Less than high School	Yes	Yes	No	yes	yes	low-PIR	Normal	no	-2.527	141	50.3	8.57	8.13	69.8	3716	12.5	1	Q1	2476.89	309.611
2003-2004	22922	1	29	22	Female	White	Never married	High School	No	No	No	no	yes	low-PIR	obese	no	-5.715	56	10.3	0.58	4.83	23.6	511	12.9	0	Q1	6863	857.875
2003-2004	22925	1	31	30	Male	Black	Married	More than high School	No	No	No	no	no	high-PIR	Overweight	no	-0.785	79	305.8	5.45	5.04	42.2	10541	15.1	0	Q2	35682.6	4460.33
2003-2004	22929	2	40	39	Male	Mexican American	Married	Less than high School	No	No	No	no	no	low-PIR	Overweight	yes	-1.906	326	33.3	5.63	14.18	82.1	5005	17	0	Q2	26309.9	3288.74
2003-2004	22930	2	40	70	Female	Mexican American	Married	More than high School	Yes	Yes	No	yes	yes	low-PIR	obese	no	2.052	833	61	6.84	6.87	96.9	26922	13.7	0	Q3	3902.56	487.821
2003-2004	22935	2	35	78	Male	White	Widowed	More than high School	Yes	No	No	no	no	low-PIR	Normal	yes	-2.27	340	94.6	2.92	6.04	100.3	6088	12.2	1	Q1	32047.2	4005.9
2003-2004	22937	2	35	75	Male	White	Married	More than high School	Yes	No	No	yes	yes	high-PIR	obese	no	3.007	583	154.1	11.72	13.11	163.4	20226	16.2	0	Q4	12620	1577.5
2003-2004	22939	1	42	32	Female	Black	Married	More than high School	No	No	No	no	no	high-PIR	Normal	no	-2.746	94	8.2	2.48	9.13	100.8	3158	13.1	0	Q1	29046.8	3630.85
2003-2004	22943	2	31	60	Male	White	Married	Less than high School	Yes	No	No	yes	yes	low-PIR	Overweight	no	-3.981	22	0.4	2.49	14.03	59.2	58	15.4	0	Q1	25898.4	3237.3
2003-2004	22944	1	37	22	Female	Black	Never married	High School	No	No	No	no	no	low-PIR	obese	no	-1.516	92	5.9	3.73	12.92	132.4	283	13.9	0	Q2	30730.4	3841.3
2003-2004	22945	1	43	71	Male	Other	Married	More than high School	Yes	No	No	yes	yes	low-PIR	Overweight	no	-0.969	706	142	4.57	6.62	45.9	14496	16	0	Q2	9001.97	1125.25
2003-2004	22948	2	37	56	Female	White	Widowed	More than high School	No	No	No	no	no	high-PIR	Normal	no	0.165	829	8.6	4.22	12.04	117.6	5868	14.2	0	Q3	83259.5	10407.4
2003-2004	22949	2	33	20	Female	Black	Never married	High School	Yes	No	No	no	no	low-PIR	obese	no	-0.543	970	110.9	4.18	7.36	62.1	3304	13.1	0	Q2	6229.32	778.665
2003-2004	22950	2	42	42	Male	Black	Never married	High School	No	No	No	yes	yes	low-PIR	Normal	yes	-4.633	84	5.9	1.84	6.51	61.2	1366	15.4	0	Q1	23640.3	2955.04
2003-2004	22952	1	39	45	Male	White	Married	More than high School	Yes	No	No	no	yes	high-PIR	Overweight	yes	-3.86	156	37.4	3.47	5.34	70.8	2315	14.5	0	Q1	90301.1	11287.6
2003-2004	22957	2	33	33	Male	Black	Married	More than high School	No	No	No	yes	no	high-PIR	Overweight	no	-3.841	114	11.9	5.13	8.38	59.9	1011	14.6	0	Q1	27002.7	3375.34
2003-2004	22959	2	30	31	Female	White	Married	More than high School	No	No	No	no	yes	high-PIR	Normal	no	1.625	627	128.4	5.31	8.98	100.4	17133	14.9	0	Q3	82131.9	10266.5
2003-2004	22961	2	38	60	Female	Mexican American	Married	High School	No	Borderline	No	yes	yes	low-PIR	obese	no	-0.041	219	28.8	5.26	8.38	140.9	13520	14.3	0	Q3	4547.04	568.379
2003-2004	22969	2	35	35	Female	Black	Married	More than high School	No	No	No	no	yes	low-PIR	obese	no	-2.926	355	12.5	1.6	8.14	71.1	5047	14	0	Q1	34895.8	4361.98
2003-2004	22972	2	40	24	Male	Mexican American	Never married	High School	Yes	No	No	yes	no	low-PIR	Overweight	yes	-0.728	567	12.9	8.81	9.96	95.5	14022	14.4	0	Q2	26176.5	3272.06
2003-2004	22976	1	40	30	Male	Mexican American	Married	More than high School	No	No	No	no	yes	high-PIR	Normal	no	-3.465	100	15.5	3.03	8.49	112.3	151	15.9	0	Q1	31484.5	3935.56
2003-2004	22977	2	29	70	Male	White	Married	More than high School	No	No	Yes	yes	yes	high-PIR	obese	yes	-0.07	814	93.9	6.87	8.89	99	12244	14.1	0	Q3	27114.1	3389.27
2003-2004	22979	2	37	37	Female	Black	Married	More than high School	Yes	No	No	no	yes	low-PIR	Overweight	no	-0.431	641	24.6	3.38	11.94	130.3	1013	12.8	0	Q2	38112.4	4764.05
2003-2004	22980	1	37	63	Male	White	Married	More than high School	Yes	No	Yes	yes	yes	high-PIR	Overweight	no	0.315	812	185.7	5.31	14.09	97.4	2551	13.8	0	Q3	47864.6	5983.07
2003-2004	22981	2	42	40	Male	Black	Living with partner	More than high School	Yes	No	No	no	yes	low-PIR	obese	yes	7.752	946	182.6	13.69	33.56	166.1	34967	14.2	0	Q4	23640.3	2955.04
2003-2004	22982	2	34	24	Male	White	Married	More than high School	Yes	No	No	no	yes	high-PIR	Overweight	no	-3.882	307	13.2	4.16	7.02	60.7	230	16.3	0	Q1	83420.6	10427.6
2003-2004	22987	2	31	35	Female	White	Living with partner	More than high School	Yes	No	No	no	yes	low-PIR	Overweight	no	-4.193	281	87.1	2.27	3.52	27.3	599	13.1	0	Q1	54272.1	6784.01
2003-2004	22989	2	37	24	Female	Black	Never married	More than high School	No	No	No	no	no	high-PIR	Normal	no	-0.39	518	132.9	5.6	9.14	71.8	3217	13.6	0	Q2	31640.6	3955.07
2003-2004	22994	1	38	68	Male	White	Separated	More than high School	No	No	No	no	yes	high-PIR	Overweight	yes	-2.089	566	130.4	6.5	6.22	33.3	4292	16.8	0	Q2	46417.1	5802.13
2003-2004	22998	1	42	26	Female	Black	Never married	High School	Yes	No	No	yes	no	low-PIR	obese	yes	-2.309	36	33	9.05	6.08	83.4	1864	12.4	0	Q1	24114.4	3014.3
2003-2004	22999	2	37	33	Female	White	Living with partner	High School	Yes	No	No	yes	no	low-PIR	Overweight	no	-2	244	31.1	3.34	7.45	79.2	10612	14.3	0	Q2	52583.9	6572.99
2003-2004	23000	2	32	37	Male	White	Living with partner	More than high School	Yes	No	No	no	yes	low-PIR	Normal	no	-4.486	124	23.1	3.88	3.53	56	1335	14.9	0	Q1	54299.9	6787.48
2003-2004	23001	1	38	72	Male	White	Married	High School	Yes	No	No	yes	yes	high-PIR	Overweight	no	-3.622	352	39.8	1.32	9.9	57.6	1458	14.7	0	Q1	32966.3	4120.79
2003-2004	23006	2	37	74	Male	White	Married	High School	Yes	No	No	yes	yes	high-PIR	Overweight	yes	-0.25	830	21.6	13.43	12.37	94.6	1980	15	0	Q2	35001.3	4375.16
2003-2004	23007	2	36	32	Male	Other	Married	Less than high School	Yes	No	No	no	yes	low-PIR	thin	yes	-2.511	41	20.2	3.26	5.9	171.9	4786	15.8	0	Q1	53972.4	6746.55
2003-2004	23011	2	40	21	Male	White	Never married	More than high School	No	No	No	no	yes	low-PIR	Normal	yes	6.463	726	483.7	15.51	9.66	224.6	7119	16.7	0	Q4	58728.4	7341.05
2003-2004	23020	2	34	22	Male	White	Married	More than high School	Yes	No	No	no	yes	low-PIR	thin	no	1.488	999	94.3	8.81	15.11	112.3	12976	15.5	0	Q3	48016.3	6002.03
2003-2004	23023	2	34	50	Female	White	Married	More than high School	No	Yes	No	no	yes	high-PIR	obese	no	3.387	976	40.4	5.64	19.64	149.3	8735	13.3	0	Q4	91750.8	11468.9
2003-2004	23024	2	36	85	Male	White	Widowed	Less than high School	Yes	No	Yes	yes	yes	low-PIR	Normal	no	-2.972	634	24.4	5.67	6.02	68.8	619	11	1	Q1	22638.6	2829.82
2003-2004	23028	1	40	22	Female	Other	Never married	More than high School	No	No	No	no	no	low-PIR	thin	no	0.754	442	135.1	4.35	15.66	94	2160	13.9	0	Q3	71265.8	8908.22
2003-2004	23029	1	33	61	Female	White	Married	More than high School	No	No	No	no	yes	high-PIR	Normal	no	13.395	2157	193.8	16.77	11.6	178.7	54984	14	0	Q4	46278.1	5784.76
2003-2004	23030	1	30	36	Male	White	Never married	More than high School	No	No	No	no	no	high-PIR	Normal	yes	3.253	370	282.4	12.3	9.63	193.4	10653	15.1	0	Q4	74522.9	9315.37
2003-2004	23032	1	41	51	Male	Black	Married	High School	Yes	No	No	yes	no	high-PIR	obese	no	0.274	568	72.5	5.68	12.81	118.8	17091	13.7	0	Q3	22420.2	2802.53
2003-2004	23038	1	43	42	Male	Mexican American	Married	Less than high School	No	No	No	no	yes	low-PIR	Overweight	no	-2.454	255	27.3	4.31	11.27	82.7	6787	14.4	0	Q1	18819	2352.38
2003-2004	23039	1	30	68	Female	Black	Married	Less than high School	Yes	No	Yes	yes	yes	low-PIR	Normal	no	-1.946	440	69.1	4.01	5.61	64	7788	12.1	0	Q2	12864.4	1608.05
2003-2004	23041	2	40	37	Male	Mexican American	Living with partner	More than high School	No	No	No	no	yes	high-PIR	Overweight	yes	-0.585	246	23.8	10.05	8.16	126.5	15228	14.4	0	Q2	26309.9	3288.74
2003-2004	23042	2	34	36	Male	White	Living with partner	More than high School	No	No	No	no	no	high-PIR	Normal	yes	-3.499	150	14.3	2.41	9.54	72.1	5605	14.8	0	Q1	81969	10246.1
2003-2004	23043	2	30	81	Male	White	Divorced	More than high School	Yes	Borderline	Yes	yes	yes	low-PIR	Overweight	no	-1.133	1135	15.3	5.63	10.61	82.6	5628	15.9	0	Q2	15608.6	1951.08
2003-2004	23044	1	30	46	Male	White	Married	More than high School	Yes	No	Yes	no	yes	high-PIR	Overweight	yes	7.476	1021	194.7	15.31	15.97	174.6	47598	15.1	0	Q4	86859.6	10857.4
2003-2004	23048	2	30	43	Female	White	Married	More than high School	Yes	No	No	no	yes	high-PIR	Normal	no	-0.02	384	46.6	3.55	10.93	113.5	12429	13.9	0	Q3	90859	11357.4
2003-2004	23052	2	29	85	Male	White	Married	Less than high School	Yes	No	No	yes	yes	low-PIR	Normal	no	-4.267	288	81.8	1.16	3.57	40.1	1835	15	0	Q1	14868.9	1858.61
2003-2004	23053	1	37	25	Male	Black	Living with partner	More than high School	No	No	No	no	no	low-PIR	Normal	yes	4.188	400	85.9	7.72	18.65	247.6	31350	14.5	0	Q4	26193.6	3274.2
2003-2004	23059	1	35	39	Female	White	Married	More than high School	Yes	No	No	no	yes	high-PIR	Overweight	no	-0.53	581	54.3	2.25	12.49	99.7	4896	14.1	0	Q2	73696.3	9212.04
2003-2004	23061	2	36	85	Male	White	Widowed	More than high School	Yes	No	Yes	yes	yes	high-PIR	Overweight	yes	-3.763	404	37.4	5.32	5.54	38.9	509	15	0	Q1	22638.6	2829.82
2003-2004	23062	1	39	76	Male	White	Married	High School	Yes	No	No	no	yes	high-PIR	Overweight	no	2.631	577	146.1	10.9	10.78	257.4	5383	19	0	Q4	31154.4	3894.3
2003-2004	23063	1	42	82	Female	Black	Widowed	More than high School	Yes	No	Yes	yes	no	low-PIR	Overweight	no	2.427	1640	42.6	6.45	9.24	100.3	12708	12.4	0	Q3	29939.5	3742.43
2003-2004	23064	1	39	61	Male	Mexican American	Married	More than high School	Yes	No	No	yes	yes	low-PIR	obese	yes	0.664	307	114	8.76	16.11	164.3	3869	14.1	0	Q3	5166.55	645.819
2003-2004	23066	1	29	21	Female	White	Married	High School	Yes	No	No	no	no	low-PIR	obese	no	-0.408	266	91	2.6	12.76	105.3	5697	12.5	0	Q2	74435	9304.37
2003-2004	23068	2	38	41	Male	Mexican American	Married	More than high School	No	No	No	no	no	high-PIR	Normal	no	-0.827	498	57.3	12.98	6.44	89.1	6885	17.2	0	Q2	25669.2	3208.66
2003-2004	23070	2	40	23	Male	White	Never married	More than high School	No	No	No	no	yes	high-PIR	Normal	yes	1.262	303	24.5	7.08	22.71	174.5	14078	14.2	0	Q3	58728.4	7341.05
2003-2004	23079	2	39	48	Male	White	Married	More than high School	Yes	No	No	no	yes	high-PIR	obese	no	4.846	1682	99.7	15.97	17.2	136.8	18715	14.4	0	Q4	95538.2	11942.3
2003-2004	23086	1	32	85	Female	White	Widowed	More than high School	No	No	No	no	no	high-PIR	Overweight	yes	-0.643	363	108.7	3.01	5.41	81.5	16598	12.5	0	Q2	20718.3	2589.79
2003-2004	23090	1	42	34	Female	Mexican American	Married	High School	Yes	No	No	no	yes	high-PIR	Overweight	no	0.102	636	72	7.95	8.84	57.2	11899	14.5	0	Q3	23324.8	2915.6
2003-2004	23091	2	34	51	Female	White	Married	More than high School	No	No	No	no	yes	high-PIR	Overweight	no	-0.058	300	123.8	7.87	7.03	46.4	16353	15	0	Q3	91750.8	11468.9
2003-2004	23095	1	43	23	Male	Other	Never married	High School	No	No	No	no	yes	low-PIR	obese	yes	0.27	377	40.2	7.33	15.04	112.5	19397	15.6	0	Q3	42635.3	5329.41
2003-2004	23108	1	32	51	Male	White	Married	More than high School	No	No	No	yes	yes	high-PIR	Overweight	yes	10.704	539	75.8	16.65	34.94	354.8	50188	14.7	0	Q4	97421.2	12177.6
2003-2004	23110	2	30	38	Male	White	Married	More than high School	No	No	Yes	yes	no	high-PIR	obese	no	-1.485	497	15	5.88	6.65	99.4	15384	15.8	0	Q2	70782.7	8847.84
2003-2004	23112	2	37	81	Male	White	Married	Less than high School	No	No	Yes	yes	yes	high-PIR	Overweight	no	2.407	580	118.7	8.18	17.9	114.3	26039	14.9	0	Q3	19194.1	2399.26
2003-2004	23116	1	41	81	Female	White	Married	More than high School	No	No	Yes	yes	no	high-PIR	Overweight	no	2.038	604	85.4	11.91	15.46	52.9	11428	15.1	0	Q3	16588.4	2073.55
2003-2004	23119	2	39	80	Male	White	Widowed	More than high School	Yes	No	No	yes	yes	high-PIR	Overweight	no	7.062	575	243.7	6.39	13.09	119.2	75504	11.8	1	Q4	18075.4	2259.42
2003-2004	23120	2	34	47	Female	Black	Divorced	More than high School	No	No	No	yes	no	low-PIR	Overweight	no	-1.511	373	59.5	8.17	7.17	71.7	2114	14.9	0	Q2	33031.8	4128.98
2003-2004	23126	2	38	63	Male	Mexican American	Married	More than high School	Yes	Yes	No	yes	yes	high-PIR	Normal	yes	5.128	632	230.2	7.44	35	226.6	3930	16.3	0	Q4	5225.31	653.164
2003-2004	23127	1	38	40	Female	Mexican American	Married	More than high School	No	No	No	no	no	low-PIR	Normal	no	-2.247	648	7.9	5.21	6.76	59.3	4398	14.5	0	Q1	18794.9	2349.37
2003-2004	23129	2	35	55	Male	Other	Married	More than high School	Yes	No	No	yes	yes	high-PIR	Overweight	no	3.672	680	227.8	10.87	13.28	176.7	16820	15.9	0	Q4	87518.4	10939.8
2003-2004	23136	1	29	72	Female	White	Widowed	More than high School	Yes	No	Yes	yes	yes	low-PIR	Normal	no	-0.698	477	114.3	8.25	6.67	65	3790	13.9	0	Q2	48394.4	6049.3
2003-2004	23138	1	41	72	Female	White	Married	More than high School	Yes	No	No	yes	yes	high-PIR	Overweight	no	-2.873	423	20.9	2.66	6.45	58.1	6799	12.5	0	Q1	41169.5	5146.19
2003-2004	23139	1	32	22	Female	Black	Never married	More than high School	No	No	No	no	no	low-PIR	Normal	no	2.412	336	215.2	7.22	9.72	106.5	14182	14.8	0	Q3	32598.7	4074.84
2003-2004	23141	1	36	42	Male	White	Living with partner	More than high School	No	No	No	no	yes	high-PIR	obese	no	2.449	599	138.8	8.26	11.58	168.5	22778	15.5	0	Q4	95322.7	11915.3
2003-2004	23144	2	29	56	Male	White	Divorced	More than high School	Yes	No	No	no	yes	high-PIR	Overweight	yes	-2.254	114	21.6	5.37	5.45	181.3	1294	14.5	0	Q1	73250.4	9156.3
2003-2004	23147	1	42	20	Female	Mexican American	Never married	High School	No	No	No	no	no	low-PIR	Overweight	no	-4.043	204	14	3.43	4.09	68.2	977	13.2	0	Q1	52838	6604.74
2003-2004	23149	2	33	60	Male	White	Married	More than high School	Yes	No	No	no	yes	high-PIR	Normal	yes	-0.073	253	43.2	8.43	6.19	198.4	12265	15.3	0	Q3	45255.8	5656.97
2003-2004	23152	1	43	36	Female	Other	Living with partner	Less than high School	No	No	No	no	yes	low-PIR	Overweight	no	2.875	608	226.7	8.5	7.83	121.5	10094	13.6	0	Q4	37340.7	4667.59
2003-2004	23161	2	34	51	Male	White	Married	More than high School	Yes	No	No	yes	yes	high-PIR	Overweight	no	-1.474	247	68.3	10.19	10.71	88.3	2457	14.7	0	Q2	104202	13025.2
2003-2004	23163	2	29	84	Female	White	Married	More than high School	No	No	No	yes	yes	high-PIR	Overweight	yes	-0.315	758	165.4	3.14	5.26	51.6	11239	14.1	0	Q2	15578	1947.25
2003-2004	23164	1	43	41	Female	Black	Married	More than high School	No	No	Yes	no	yes	low-PIR	obese	no	9.956	952	56.9	17.58	27.33	324.6	1499	11.6	1	Q4	29014.7	3626.84
2003-2004	23165	1	41	30	Female	Mexican American	Married	High School	No	No	No	no	no	low-PIR	obese	yes	3.381	1556	61.9	6.4	10.66	124.5	14430	13.2	0	Q4	21798.9	2724.86
2003-2004	23166	2	30	70	Female	White	Widowed	Less than high School	No	No	No	no	yes	high-PIR	obese	no	-0.063	54	48.7	15.35	11.63	68.7	2656	12.5	0	Q3	40585.3	5073.16
2003-2004	23168	1	37	68	Male	White	Married	More than high School	Yes	No	No	yes	yes	high-PIR	Overweight	no	0.42	1008	63.3	11.04	12.89	107.3	3365	15.6	0	Q3	47864.6	5983.07
2003-2004	23172	1	29	40	Female	White	Married	More than high School	Yes	Yes	No	no	yes	low-PIR	obese	no	2.522	920	143.7	4.23	10.2	151.9	8320	14.1	0	Q4	108341	13542.7
2003-2004	23174	1	34	72	Male	Mexican American	Married	Less than high School	Yes	No	No	yes	yes	low-PIR	Overweight	no	-5.466	7	2.3	1.41	4.65	41.4	48	15.8	0	Q1	4264.57	533.071
2003-2004	23175	1	29	25	Male	White	Never married	More than high School	No	No	No	yes	yes	high-PIR	obese	no	1.408	1327	25.8	5.01	16.87	122.6	16884	15.6	0	Q3	73404.2	9175.53
2003-2004	23177	2	40	34	Female	Mexican American	Married	Less than high School	No	No	No	no	yes	low-PIR	Overweight	no	2.08	874	102.6	4.86	11.74	109.8	13899	13.7	0	Q3	22885	2860.63
2003-2004	23182	2	30	31	Female	White	Married	More than high School	No	No	No	no	yes	high-PIR	obese	no	2.16	465	156.8	6.29	12.05	91.7	16525	13	0	Q3	6401.15	800.144
2003-2004	23184	2	43	68	Female	Mexican American	Married	More than high School	No	Yes	No	yes	yes	high-PIR	obese	no	1.413	139	45	6.34	10.71	87.9	31857	14	0	Q3	3260.76	407.595
2003-2004	23185	2	32	30	Male	Other	Never married	More than high School	Yes	No	No	no	yes	low-PIR	Normal	yes	-2.98	78	17.9	6.56	10.29	63.1	5399	15.1	0	Q1	54890	6861.26
2003-2004	23188	2	32	56	Female	White	Married	More than high School	Yes	No	No	yes	yes	high-PIR	thin	yes	-5.085	221	25.9	1.58	3.13	35.7	504	14.7	0	Q1	99870.6	12483.8
2003-2004	23189	2	37	85	Female	Black	Widowed	High School	No	No	No	no	no	low-PIR	Overweight	yes	-0.906	182	145.1	2.77	10.45	82.6	4251	11.5	1	Q2	19641.8	2455.23
2003-2004	23192	2	40	21	Female	Mexican American	Never married	More than high School	No	No	No	no	no	low-PIR	Normal	no	6.461	661	114.4	23.48	13.47	91.5	24753	12.8	0	Q4	26702.1	3337.76
2003-2004	23193	1	31	61	Male	White	Married	More than high School	Yes	No	No	yes	yes	high-PIR	Overweight	yes	1.434	642	79.6	7.37	10.18	147	24039	14.2	0	Q3	59803.1	7475.39
2003-2004	23196	1	35	36	Female	Black	Married	More than high School	No	No	No	no	no	low-PIR	Overweight	no	4.155	1521	175.2	4.86	10.47	107.9	16047	12.9	0	Q4	33102.6	4137.83
2003-2004	23197	1	31	60	Male	White	Married	More than high School	Yes	No	No	yes	yes	high-PIR	Overweight	no	4.886	669	66.5	16.36	9.9	161.4	46770	15.8	0	Q4	59803.1	7475.39
2003-2004	23204	2	34	22	Male	White	Living with partner	More than high School	Yes	No	No	yes	yes	high-PIR	Overweight	no	1.071	492	46.6	5.02	14.31	202.8	15842	16	0	Q3	83420.6	10427.6
2003-2004	23205	1	39	22	Female	Mexican American	Married	Less than high School	No	No	No	no	yes	low-PIR	Overweight	no	-3.301	333	19.6	2.26	8.2	42.3	5114	14.5	0	Q1	29739.5	3717.44
2003-2004	23214	2	43	52	Female	Other	Married	More than high School	No	No	No	no	yes	high-PIR	Overweight	yes	0.541	172	122.6	3.39	16.27	123.4	1838	13.6	0	Q3	67706.7	8463.34
2003-2004	23220	1	43	30	Male	Mexican American	Married	More than high School	Yes	No	No	no	yes	high-PIR	Normal	yes	0.336	559	116.1	9.59	10.56	113.9	9380	16	0	Q3	32827	4103.38
2003-2004	23224	1	38	61	Male	White	Married	High School	No	No	No	no	yes	high-PIR	Overweight	no	-3.333	384	28.9	3.81	6.46	49.1	6836	16.4	0	Q1	46417.1	5802.13
2003-2004	23225	2	37	73	Male	White	Married	High School	No	No	Yes	yes	yes	high-PIR	Normal	no	3.695	730	38.7	8.71	18.97	201.7	30350	15.4	0	Q4	35001.3	4375.16
2003-2004	23227	1	31	68	Female	White	Married	More than high School	Yes	No	Yes	yes	yes	high-PIR	obese	yes	3.273	678	118.4	8.65	7.33	115	27508	14.7	0	Q4	65614.9	8201.87
2003-2004	23228	1	38	36	Female	Mexican American	Divorced	Less than high School	Yes	No	No	no	yes	low-PIR	obese	no	10.158	729	158.3	8.58	31.71	173.3	35249	13.5	0	Q4	8430.68	1053.84
2003-2004	23235	1	34	75	Female	Mexican American	Married	Less than high School	No	No	No	no	yes	low-PIR	obese	no	-5.152	227	3.6	1.08	3.96	44.7	55	13.7	0	Q1	4289.96	536.245
2003-2004	23236	2	39	49	Male	Black	Living with partner	More than high School	No	No	No	no	yes	high-PIR	obese	yes	0.696	366	120.5	8.51	8.91	213.8	3888	15.6	0	Q3	25595	3199.37
2003-2004	23242	2	42	32	Male	White	Living with partner	More than high School	No	No	No	no	yes	high-PIR	Overweight	yes	7.583	875	123.5	13.42	29.71	255.1	31527	15	0	Q4	75709.1	9463.64
2003-2004	23245	1	40	55	Male	Mexican American	Married	More than high School	No	Yes	No	yes	yes	high-PIR	Overweight	no	-0.1	516	69.9	6.1	12.79	129.3	11402	16.3	0	Q3	18049.4	2256.17
2003-2004	23246	1	41	48	Female	Black	Widowed	More than high School	No	Yes	No	yes	yes	high-PIR	obese	no	-4.256	107	81.2	3.67	2.11	34.2	2575	12.7	0	Q1	24726.4	3090.8
2003-2004	23247	2	36	72	Male	Black	Married	More than high School	No	Yes	No	yes	no	low-PIR	obese	no	-4.04	396	12.7	2.96	5	61.7	1513	14.4	0	Q1	14581.2	1822.65
2003-2004	23248	1	32	24	Male	White	Living with partner	High School	Yes	No	No	no	yes	low-PIR	Normal	no	0.891	1194	23.5	4	25.52	143.7	432	15.1	0	Q3	44891.9	5611.48
2003-2004	23250	1	33	54	Female	Black	Married	More than high School	No	No	No	no	no	high-PIR	obese	no	3.363	885	34.6	12.34	11.1	196.8	4105	12.9	0	Q4	25654.4	3206.8
2003-2004	23252	2	32	47	Female	White	Living with partner	More than high School	Yes	Yes	No	yes	yes	low-PIR	obese	no	-6.9	10	0.2	0.73	1.19	8.5	6	15.7	0	Q1	134021	16752.7
2003-2004	23253	2	37	65	Male	White	Married	More than high School	Yes	No	No	no	yes	high-PIR	Overweight	no	-1.097	582	172.9	4.12	9.49	75.2	3794	14.1	0	Q2	49282.3	6160.28
2003-2004	23255	2	38	60	Female	Mexican American	Divorced	More than high School	No	No	No	yes	yes	low-PIR	obese	no	7.335	506	240.9	8.81	21.83	177.6	18137	13.1	0	Q4	4547.04	568.379
2003-2004	23256	2	33	42	Male	White	Divorced	High School	Yes	No	No	yes	yes	low-PIR	Normal	yes	-1.707	613	53.7	1.91	14	81.4	6972	17.9	0	Q2	40719.1	5089.89
2003-2004	23257	1	36	73	Female	Black	Divorced	More than high School	No	No	No	yes	no	high-PIR	Normal	no	-2.375	124	115.9	2.38	7.26	77.9	1588	12.7	0	Q1	18455.3	2306.91
2003-2004	23264	1	29	76	Male	White	Married	High School	Yes	No	No	no	yes	low-PIR	Normal	no	-1.261	523	10.7	5.1	19.49	110.7	642	15.2	0	Q2	33939.6	4242.46
2003-2004	23265	2	31	78	Female	White	Widowed	More than high School	Yes	No	No	yes	no	high-PIR	Overweight	no	0.636	1029	59.4	7.65	8.31	50.2	13945	13.9	0	Q3	51510.4	6438.8
2003-2004	23266	1	42	53	Male	White	Married	More than high School	No	No	No	yes	yes	high-PIR	obese	no	4.553	370	125.4	9.8	21.3	292.6	16540	16.8	0	Q4	72065.8	9008.23
2003-2004	23268	1	35	80	Female	White	Married	More than high School	No	Yes	No	yes	yes	high-PIR	Overweight	no	2.856	275	82.4	17.33	11.38	116.3	10889	12.7	0	Q4	17466.1	2183.26
2003-2004	23271	1	30	34	Female	White	Living with partner	More than high School	No	No	No	no	yes	high-PIR	Overweight	yes	-3.316	144	43.4	2.12	9.44	60	397	14.8	0	Q1	72645.7	9080.71
2003-2004	23272	1	38	23	Male	Mexican American	Never married	More than high School	No	No	No	no	yes	low-PIR	Overweight	no	-3.759	69	54.6	1.61	6.13	101.6	363	16.3	0	Q1	31779.5	3972.44
2003-2004	23274	2	36	70	Male	White	Married	More than high School	Yes	No	No	no	yes	high-PIR	Overweight	yes	-1.617	655	16.6	5.28	9.46	138.2	1465	16.2	0	Q2	41282.4	5160.3
2003-2004	23275	2	33	50	Male	White	Living with partner	More than high School	Yes	No	No	yes	no	low-PIR	Normal	yes	1.031	1045	14.9	6.18	22.51	166.5	1848	16.3	0	Q3	36014.4	4501.8
2003-2004	23276	2	34	33	Male	White	Married	More than high School	Yes	No	No	no	yes	low-PIR	Overweight	no	-2.707	315	11.1	4.61	7.71	110.2	3984	15.9	0	Q1	49885.2	6235.65
2003-2004	23282	1	41	82	Male	White	Widowed	More than high School	Yes	No	No	yes	yes	high-PIR	Overweight	yes	-0.169	762	82.9	5.89	10.29	132.2	7652	14.1	0	Q3	15833.3	1979.16
2003-2004	23283	1	31	85	Female	White	Widowed	More than high School	No	No	No	yes	no	low-PIR	Normal	no	0.264	379	68.8	5.35	14.56	84.7	8242	15.9	0	Q3	24195.4	3024.42
2003-2004	23285	1	40	47	Male	Mexican American	Divorced	High School	Yes	No	No	no	yes	high-PIR	Overweight	no	-5.834	142	1.2	1.28	1.69	25.5	159	15.1	0	Q1	18049.4	2256.17
2003-2004	23291	2	33	30	Male	White	Divorced	More than high School	No	No	No	no	yes	high-PIR	obese	yes	3.345	910	40.3	8.76	24.61	260	5147	15.9	0	Q4	79930.6	9991.33
2003-2004	23293	2	39	44	Male	White	Divorced	More than high School	Yes	No	Yes	no	yes	high-PIR	obese	yes	-3.158	114	8.9	4.13	11.41	79.7	3920	14.7	0	Q1	95538.2	11942.3
2003-2004	23298	1	34	50	Female	Mexican American	Married	Less than high School	No	No	No	yes	no	low-PIR	obese	no	-1.286	127	103.8	4.29	11.58	67.1	4423	13.9	0	Q2	20095.8	2511.98
2003-2004	23300	2	40	23	Female	Mexican American	Married	Less than high School	No	No	No	no	no	low-PIR	Normal	no	-0.188	303	230.5	3.62	7.26	68.7	5807	11.3	1	Q2	2621.82	327.728
2003-2004	23303	1	34	74	Male	Mexican American	Married	Less than high School	No	No	No	yes	yes	low-PIR	Normal	yes	-2.749	243	20.7	4.09	13.61	91	210	14.6	0	Q1	4264.57	533.071
2003-2004	23305	1	33	33	Male	White	Never married	High School	Yes	No	No	no	no	high-PIR	Normal	no	-2.425	230	32.8	7.15	10.52	76.3	3689	16	0	Q1	74496.5	9312.06
2003-2004	23306	1	33	21	Male	White	Never married	More than high School	Yes	No	No	no	no	high-PIR	Normal	yes	0.408	622	40.9	5.64	14.83	157.9	12050	16	0	Q3	64789.3	8098.66
2003-2004	23308	1	34	68	Male	Mexican American	Married	More than high School	Yes	No	No	yes	yes	high-PIR	Overweight	no	-4.071	189	17.6	6.21	6.56	37.8	367	12.6	1	Q1	3831.9	478.987
2003-2004	23309	1	34	25	Male	White	Never married	More than high School	No	No	No	no	yes	high-PIR	Overweight	no	-0.798	467	28.5	6.37	16.32	140.3	1824	16.8	0	Q2	83135.4	10391.9
2003-2004	23311	1	36	35	Female	Black	Married	More than high School	No	No	No	no	yes	high-PIR	Normal	yes	16.953	2016	321.8	14.14	30.19	254.2	34733	12.1	0	Q4	35810.1	4476.26
2003-2004	23312	2	43	66	Male	Mexican American	Widowed	More than high School	Yes	No	No	yes	yes	high-PIR	Overweight	yes	-1.308	434	78	5.83	10.37	129.7	1377	14.5	0	Q2	4121.88	515.235
2003-2004	23314	2	29	49	Male	White	Married	More than high School	Yes	No	No	yes	yes	high-PIR	Overweight	no	-2.749	567	74	3.62	5.8	72.6	2273	15.8	0	Q1	78590.4	9823.8
2003-2004	23315	1	42	28	Female	Mexican American	Married	Less than high School	Yes	No	No	no	yes	high-PIR	Normal	yes	-2.438	345	22.6	3.5	10.42	68.5	1577	14.7	0	Q1	25464.2	3183.02
2003-2004	23316	2	39	27	Female	White	Married	More than high School	No	No	No	no	yes	high-PIR	Overweight	no	3.038	661	73.5	17.11	15.24	89.9	4718	12.2	0	Q4	72289.1	9036.14
2003-2004	23318	1	39	28	Female	White	Living with partner	More than high School	No	No	No	no	no	high-PIR	Normal	no	3.546	731	57.1	9.46	15.32	186.9	6198	12.7	0	Q4	68326.5	8540.81
2003-2004	23319	2	39	64	Female	White	Married	More than high School	No	No	Yes	yes	no	high-PIR	thin	no	17.972	652	167.5	25.07	26.48	565.9	14430	15.1	0	Q4	50920.1	6365.01
2003-2004	23323	2	35	21	Female	White	Never married	More than high School	No	No	No	no	no	low-PIR	Normal	no	-1.732	647	29.3	3.69	11.42	62.9	822	13.1	0	Q2	57713.3	7214.16
2003-2004	23324	1	29	68	Male	White	Married	More than high School	Yes	No	No	no	yes	high-PIR	Overweight	yes	-2.784	504	28.8	8.01	4.25	71.1	2304	15.9	0	Q1	47787.5	5973.44
2003-2004	23331	1	42	56	Female	Black	Married	More than high School	No	No	No	no	yes	high-PIR	obese	no	-1.838	119	147	4.52	7.33	43.3	5873	13.9	0	Q2	45689.6	5711.2
2003-2004	23332	2	37	51	Male	Black	Married	More than high School	Yes	Yes	No	yes	yes	low-PIR	obese	no	-2.752	125	18.4	6.29	7	95.1	6526	15.6	0	Q1	27179.1	3397.39
2003-2004	23338	2	32	42	Male	White	Married	More than high School	Yes	No	No	no	yes	low-PIR	Overweight	no	-2.22	459	18.5	6.59	12.12	81.3	1555	16.7	0	Q1	121692	15211.5
2003-2004	23340	1	31	61	Male	White	Married	More than high School	Yes	No	No	yes	yes	high-PIR	Overweight	no	1.871	272	174.9	6.13	11.62	172.1	21272	15.7	0	Q3	47864.6	5983.07
2003-2004	23343	1	33	23	Female	White	Living with partner	High School	Yes	No	No	no	no	high-PIR	obese	no	-3.304	149	17.7	4.25	5.48	81.9	2227	15.4	0	Q1	65699.1	8212.38
2003-2004	23353	2	30	60	Female	White	Married	More than high School	Yes	No	No	yes	yes	low-PIR	Normal	no	0.38	1028	18.3	4.59	9.84	94.7	10736	14.8	0	Q3	24915.7	3114.47
2003-2004	23359	1	39	25	Female	Other	Married	More than high School	No	No	No	no	no	high-PIR	Normal	no	2.282	407	160.3	4.6	10.85	116.8	19058	14.4	0	Q3	68326.5	8540.81
2003-2004	23364	2	35	26	Male	White	Married	More than high School	Yes	No	No	yes	no	high-PIR	obese	yes	-0.518	425	31.6	8.7	9.9	154.8	7157	16.3	0	Q2	69311.3	8663.92
2003-2004	23367	1	40	69	Male	White	Married	More than high School	No	No	Yes	yes	yes	low-PIR	Normal	yes	-2.388	976	19.1	4.72	4.79	67.1	5408	16.6	0	Q1	23295.8	2911.97
2003-2004	23368	1	38	57	Male	Black	Married	More than high School	Yes	No	No	no	yes	high-PIR	obese	yes	2.549	507	46.7	8.81	14.59	199.4	26071	15.6	0	Q4	25598.9	3199.87
2003-2004	23369	2	34	46	Male	White	Married	More than high School	No	No	No	yes	yes	low-PIR	obese	no	5.183	370	100	8.55	38.47	222.4	18619	16.3	0	Q4	43476.1	5434.51
2003-2004	23372	2	30	84	Female	White	Married	More than high School	No	No	Yes	yes	no	low-PIR	Normal	no	4.336	1072	89.4	9.2	14.71	187.3	5113	12.7	0	Q4	16353	2044.12
2003-2004	23373	2	30	37	Female	Other	Married	More than high School	Yes	No	No	no	no	high-PIR	Normal	yes	1.732	534	19.7	5.44	17.57	160	5344	14.2	0	Q3	82131.9	10266.5
2003-2004	23375	1	35	75	Male	White	Married	More than high School	Yes	No	No	yes	yes	high-PIR	obese	no	1.156	592	300	9.21	5.53	33.8	18188	14.7	0	Q3	30400.5	3800.06
2003-2004	23378	1	35	75	Female	White	Never married	More than high School	No	No	No	yes	yes	high-PIR	obese	no	5.424	607	121.4	5.2	28.43	178	6067	14.6	0	Q4	43347.9	5418.48
2003-2004	23381	2	34	49	Female	White	Widowed	More than high School	No	No	No	no	yes	low-PIR	obese	no	-2.059	305	10.8	5.43	10.8	79.1	1032	14.5	0	Q2	53613.8	6701.73
2003-2004	23383	2	40	30	Female	Mexican American	Living with partner	More than high School	No	No	No	no	yes	high-PIR	Normal	no	-1.25	350	28.9	5.1	9.65	70.5	10569	12.2	0	Q2	23743.1	2967.89
2003-2004	23384	2	42	39	Female	Mexican American	Never married	High School	Yes	No	No	yes	yes	low-PIR	obese	no	-0.325	216	94.3	4.04	10.6	86.6	11926	14.2	0	Q2	26431.1	3303.89
2003-2004	23386	1	43	53	Male	Other	Separated	Less than high School	Yes	No	No	no	yes	low-PIR	Normal	no	-1.736	329	21.9	5.15	12.6	124.1	4090	16.5	0	Q2	25048.2	3131.02
2003-2004	23388	2	35	46	Male	White	Married	More than high School	Yes	No	No	no	yes	high-PIR	obese	yes	-3.265	45	1.6	1.47	8.84	157	2	16.4	0	Q1	92889	11611.1
2003-2004	23389	1	30	61	Female	Black	Widowed	High School	Yes	No	No	yes	yes	low-PIR	Overweight	no	7.427	573	254.1	11.4	11.59	152.4	34738	12.7	0	Q4	12864.4	1608.05
2003-2004	23393	2	40	69	Male	Mexican American	Married	More than high School	Yes	No	No	no	yes	low-PIR	Overweight	yes	-1.809	359	17.5	8.84	6.59	87.1	10460	15.8	0	Q2	3070.33	383.791
2003-2004	23395	2	30	82	Male	White	Widowed	More than high School	Yes	Yes	No	no	yes	high-PIR	obese	yes	-1.987	293	55.7	4.66	9.55	116.1	4198	16.8	0	Q2	15608.6	1951.08
2003-2004	23397	1	39	21	Male	White	Never married	More than high School	Yes	No	No	no	no	high-PIR	Overweight	no	0.564	1001	61	6.35	17.61	144.7	1685	14.7	0	Q3	67380.3	8422.54
2003-2004	23400	1	38	20	Female	White	Married	More than high School	No	No	No	no	no	low-PIR	Overweight	no	-0.068	156	117.3	4.79	4.91	63.4	26435	13	0	Q3	72300.3	9037.54
2003-2004	23405	2	36	73	Male	White	Married	More than high School	Yes	No	No	yes	yes	low-PIR	obese	no	5.104	888	124.1	6.98	35.25	122.6	29422	14.3	0	Q4	16256.8	2032.1
2003-2004	23408	1	42	36	Male	Mexican American	Married	Less than high School	Yes	No	No	no	yes	low-PIR	Overweight	no	1.424	227	24.4	8.01	11.8	121	39209	15.2	0	Q3	25846.4	3230.8
2003-2004	23412	1	42	71	Male	Mexican American	Married	Less than high School	Yes	No	No	no	yes	low-PIR	obese	yes	-1.13	154	3.4	2.57	22.11	173.6	532	16.3	0	Q2	4340.6	542.575
2003-2004	23413	2	30	78	Female	White	Widowed	More than high School	Yes	No	No	yes	yes	low-PIR	Overweight	yes	-1.276	584	164.9	2.76	6.74	51.9	3041	11.9	1	Q2	29328.7	3666.08
2003-2004	23415	2	31	46	Male	White	Divorced	More than high School	Yes	No	No	no	yes	high-PIR	obese	no	3.468	2810	26.7	7.12	14.67	186.8	1186	16	0	Q4	104708	13088.5
2003-2004	23418	2	31	21	Female	White	Living with partner	More than high School	Yes	No	Yes	no	yes	low-PIR	Normal	no	-4.219	14	8.6	3.31	5.62	73.2	63	14.7	0	Q1	65056.8	8132.1
2003-2004	23420	1	43	29	Female	Mexican American	Married	Less than high School	No	No	No	no	no	low-PIR	Overweight	no	-1.082	534	136.4	6.04	6.04	48.4	4913	13.4	0	Q2	2329.62	291.203
2003-2004	23422	2	35	64	Female	White	Married	More than high School	No	No	No	yes	no	high-PIR	obese	no	2.812	488	20.2	8.77	6.38	122.7	38303	14.1	0	Q4	49508.1	6188.51
2003-2004	23424	2	32	27	Female	White	Divorced	More than high School	Yes	No	No	no	yes	low-PIR	obese	no	0.363	331	178.1	5.96	6.76	64.6	14176	15	0	Q3	75608.8	9451.1
2003-2004	23426	1	34	62	Female	Mexican American	Divorced	Less than high School	No	No	No	no	yes	low-PIR	obese	no	3.426	613	167.9	8.61	9.15	132.8	17691	14.1	0	Q4	2671.78	333.973
2003-2004	23427	2	33	66	Female	Black	Married	High School	Yes	No	Yes	yes	no	high-PIR	Normal	yes	-2.341	284	8.8	2.19	12.8	69.4	3449	15.4	0	Q1	13797.9	1724.74
2003-2004	23430	1	31	34	Male	White	Married	More than high School	No	No	No	no	no	high-PIR	obese	no	1.674	884	128.4	13.85	13.95	132.9	1892	15.2	0	Q3	84538.3	10567.3
2003-2004	23432	1	34	68	Male	Mexican American	Married	Less than high School	No	Yes	No	yes	no	high-PIR	obese	yes	-0.151	360	139.1	5.04	17.61	120.6	2840	15.3	0	Q3	3300.11	412.513
2003-2004	23434	2	42	21	Male	Black	Never married	High School	No	No	No	no	yes	low-PIR	obese	no	-1.427	148	3.7	2.28	21.11	165.7	323	14.5	0	Q2	23457.9	2932.24
2003-2004	23435	2	32	76	Male	White	Married	More than high School	Yes	Yes	Yes	yes	yes	high-PIR	obese	yes	-0.857	674	61.1	4.88	14.05	83.7	8943	16.5	0	Q2	42473.4	5309.17
2003-2004	23438	1	38	28	Male	White	Never married	More than high School	No	No	No	no	yes	high-PIR	obese	no	-0.891	789	14	4.75	15.18	83.3	10654	18.3	0	Q2	71299.2	8912.4
2003-2004	23439	1	43	69	Female	Other	Separated	Less than high School	No	Yes	No	yes	yes	low-PIR	Normal	no	-2.268	392	82	1.35	3.1	33.3	19789	14.4	0	Q1	27276.8	3409.6
2003-2004	23440	1	42	20	Male	Mexican American	Living with partner	High School	No	No	No	no	no	low-PIR	Normal	no	-1.775	101	174.3	0.89	10.55	129.3	109	14.8	0	Q2	5416.69	677.086
2003-2004	23442	2	37	27	Female	Black	Never married	More than high School	No	No	No	no	yes	high-PIR	Overweight	no	-4.508	208	46.1	2.56	1.84	54.1	979	13.9	0	Q1	31640.6	3955.07
2003-2004	23446	2	31	63	Female	White	Divorced	Less than high School	No	No	No	no	yes	low-PIR	obese	no	-6.437	204	0.6	0.44	2.07	7.2	4	14	0	Q1	31622.8	3952.85
2003-2004	23447	1	34	60	Female	Mexican American	Married	More than high School	No	No	No	yes	yes	low-PIR	obese	no	-2.697	594	18.8	4.59	4.87	47.3	6664	15.6	0	Q1	4727.69	590.961
2003-2004	23449	2	30	37	Female	White	Married	More than high School	No	No	No	no	no	high-PIR	Normal	yes	1.576	971	77.9	5.5	8.1	86	19916	13.9	0	Q3	72619.9	9077.48
2003-2004	23450	1	38	23	Female	Mexican American	Married	More than high School	No	No	No	no	yes	low-PIR	Normal	no	4.534	265	233.2	10.51	20.23	117.3	7041	12.6	0	Q4	32417.6	4052.2
2003-2004	23454	1	34	45	Male	White	Married	More than high School	No	No	No	yes	yes	high-PIR	obese	yes	2.793	262	31.5	11.02	13.06	141.6	43034	17.1	0	Q4	111416	13927
2003-2004	23456	2	36	48	Male	Mexican American	Never married	More than high School	Yes	No	No	no	no	high-PIR	Normal	yes	-4.848	162	0.2	1.88	3.81	68.3	290	16.2	0	Q1	22930.6	2866.33
2003-2004	23463	2	33	24	Female	White	Never married	More than high School	Yes	No	No	no	no	low-PIR	Normal	no	2.595	444	61.4	10.06	9.47	83.5	31615	13.8	0	Q4	70491.5	8811.44
2003-2004	23464	2	34	48	Female	White	Married	More than high School	No	No	No	yes	yes	high-PIR	obese	no	7.657	762	49.6	9.38	16.76	402.1	3117	13.8	0	Q4	123125	15390.6
2003-2004	23465	2	37	26	Male	White	Living with partner	More than high School	No	No	No	no	no	low-PIR	Overweight	yes	-1.799	209	35.3	3.84	14.1	132.5	3104	16.6	0	Q2	75700.3	9462.53
2003-2004	23466	1	31	48	Female	Mexican American	Living with partner	Less than high School	Yes	No	No	yes	yes	low-PIR	Normal	yes	0.588	535	23.7	4.58	14.86	154.5	1035	15	0	Q3	22205	2775.62
2003-2004	23467	1	31	48	Female	Mexican American	Married	Less than high School	No	No	No	yes	yes	low-PIR	obese	no	-1.006	625	17	3.99	13.43	75.8	3237	15.2	0	Q2	22205	2775.62
2003-2004	23470	1	32	69	Male	White	Married	More than high School	No	No	No	yes	yes	high-PIR	Overweight	yes	3.974	2328	126.2	6.62	7.99	118.4	26129	14.1	0	Q4	50774.5	6346.82
2003-2004	23471	1	39	61	Female	Other	Married	More than high School	No	No	No	yes	yes	high-PIR	obese	no	-1.274	617	52.8	3.33	6.46	63.8	12814	15.1	0	Q2	44265	5533.12
2003-2004	23472	2	32	81	Female	White	Widowed	More than high School	No	Yes	No	yes	yes	low-PIR	obese	yes	-0.006	279	123.3	9.73	4.68	84.6	10484	12	1	Q3	23916.8	2989.6
2003-2004	23473	2	36	71	Male	White	Divorced	More than high School	Yes	Yes	No	yes	yes	low-PIR	Overweight	no	-5.092	1	49.1	0.61	3.56	53.4	44	13.7	0	Q1	16256.8	2032.1
2003-2004	23476	1	34	80	Female	Mexican American	Widowed	Less than high School	Yes	Yes	No	yes	no	low-PIR	obese	no	-0.687	373	194.3	3.23	6.69	57.7	7672	11.6	1	Q2	5524.43	690.554
2003-2004	23478	2	31	51	Female	Other	Divorced	More than high School	No	Yes	Yes	yes	yes	low-PIR	obese	no	5.116	807	113.6	7.57	19.47	150.1	17139	13.3	0	Q4	42149.1	5268.64
2003-2004	23480	2	38	36	Female	Mexican American	Divorced	More than high School	No	No	No	yes	yes	high-PIR	obese	no	-0.697	294	48.7	2.84	16.28	104.4	547	12.7	0	Q2	3939.42	492.428
2003-2004	23481	1	42	49	Female	Mexican American	Married	Less than high School	No	No	No	no	yes	high-PIR	Overweight	yes	-1.824	13	18.9	8.53	10.95	62	5212	10.4	1	Q2	15208.5	1901.06
2003-2004	23483	2	38	39	Male	Mexican American	Married	More than high School	Yes	No	No	no	yes	low-PIR	Overweight	no	5.039	987	247.8	12.66	15.27	166.1	20691	17.2	0	Q4	44776.2	5597.03
2003-2004	23485	2	40	21	Female	Other	Never married	More than high School	No	No	No	no	no	low-PIR	Normal	no	-3.648	615	7	1.61	5.38	54.9	1495	12.5	0	Q1	59553.1	7444.14
2003-2004	23487	1	32	72	Male	White	Widowed	More than high School	Yes	Yes	Yes	yes	no	high-PIR	obese	yes	-1.011	177	15.6	2.67	23.95	150.4	1438	14.1	0	Q2	36061.1	4507.64
2003-2004	23488	2	40	40	Male	White	Married	More than high School	Yes	No	No	no	yes	high-PIR	Normal	yes	-0.71	675	116.1	4.12	9.54	105.5	7942	16	0	Q2	78706.1	9838.26
2003-2004	23491	2	42	84	Male	Mexican American	Widowed	Less than high School	No	No	No	yes	yes	low-PIR	Normal	no	-4.152	584	23.9	1.63	3.77	51.1	1299	15.6	0	Q1	2476.89	309.611
2003-2004	23495	1	29	30	Male	White	Married	More than high School	Yes	No	No	no	yes	high-PIR	Normal	yes	2.604	1285	35.9	7.69	20.84	231.1	1788	15.6	0	Q4	84402.1	10550.3
2003-2004	23498	2	38	68	Female	Mexican American	Widowed	More than high School	No	No	No	yes	yes	low-PIR	Normal	no	-1.261	310	109.8	4.78	8.26	80	2911	13	0	Q2	4547.04	568.379
2003-2004	23499	2	43	66	Female	White	Divorced	More than high School	Yes	No	No	no	yes	high-PIR	Overweight	no	-0.915	173	23.5	4.28	7.16	88.5	20698	13.3	0	Q2	38397.2	4799.65
2003-2004	23502	1	34	42	Male	Mexican American	Never married	More than high School	Yes	Yes	No	yes	yes	low-PIR	Overweight	no	-1.944	374	35.4	4.03	8.13	78	15108	18.8	0	Q2	22106.9	2763.36
2003-2004	23505	2	31	77	Female	White	Married	Less than high School	No	No	Yes	yes	yes	low-PIR	Overweight	no	-0.892	762	28.1	8.28	5.77	91.9	2762	14.4	0	Q2	51510.4	6438.8
2003-2004	23508	1	30	25	Female	White	Living with partner	More than high School	No	No	No	no	no	high-PIR	thin	no	-1.632	394	28.3	2.89	9.39	89.4	7013	14.3	0	Q2	65722.4	8215.3
2003-2004	23509	1	36	21	Female	Black	Married	High School	Yes	No	No	no	no	low-PIR	thin	no	-3.932	77	4.5	1.43	10.58	47.6	1858	13.1	0	Q1	29729.2	3716.15
2003-2004	23511	2	43	52	Female	Other	Married	More than high School	No	No	No	no	yes	high-PIR	Normal	no	1.848	306	274.7	6.04	8.2	112.7	5881	14.5	0	Q3	39530	4941.25
2003-2004	23517	1	32	57	Female	White	Never married	More than high School	Yes	Yes	No	yes	yes	high-PIR	obese	no	1.394	416	69.2	10.36	10.62	102.9	12644	14	0	Q3	85780.7	10722.6
2003-2004	23519	1	29	67	Male	White	Married	More than high School	Yes	No	No	yes	yes	high-PIR	obese	no	-4.02	35	30.4	3.72	8.78	33.9	4807	16.8	0	Q1	47787.5	5973.44
2003-2004	23520	2	37	24	Male	White	Never married	More than high School	Yes	No	No	no	no	high-PIR	Overweight	no	0.677	357	52.5	4.59	24.64	140.8	10822	16.2	0	Q3	75700.3	9462.53
2003-2004	23524	2	39	76	Female	White	Divorced	More than high School	No	Yes	No	yes	yes	low-PIR	Overweight	no	-2.829	630	24.3	3.57	7.2	43.5	2454	13.2	0	Q1	33963.6	4245.45
2003-2004	23529	2	35	62	Female	Black	Divorced	More than high School	No	No	No	yes	yes	low-PIR	obese	no	-1.759	92	131.8	3.46	5	104.7	3281	12.4	0	Q2	13757.4	1719.67
2003-2004	23530	1	33	38	Female	White	Married	More than high School	No	No	No	no	yes	high-PIR	Normal	yes	4.402	500	126.6	8.19	13.76	151.4	23425	14.3	0	Q4	72619.9	9077.48
2003-2004	23532	2	30	67	Female	White	Married	More than high School	No	No	No	no	yes	high-PIR	Overweight	no	1.316	730	99.9	4.17	15.76	74.5	10326	14	0	Q3	43971.1	5496.39
2003-2004	23542	1	29	20	Male	White	Never married	High School	No	No	No	no	no	low-PIR	Normal	no	17.119	698	783.3	59.41	17.72	226	5126	17.6	0	Q4	42250.9	5281.36
2003-2004	23549	1	41	61	Male	Black	Married	More than high School	Yes	No	No	yes	yes	high-PIR	Overweight	no	-0.328	329	112.1	6.4	9.92	144.8	7909	14.1	0	Q2	11345	1418.13
2003-2004	23550	1	34	35	Male	Mexican American	Living with partner	More than high School	No	No	No	yes	no	low-PIR	obese	no	-1.321	127	31.9	5.64	13.47	107.6	12367	14.7	0	Q2	37244.1	4655.51
2003-2004	23553	2	34	44	Male	White	Married	High School	Yes	No	No	no	yes	low-PIR	Normal	no	0.239	860	36.7	4.46	15.21	198	943	17	0	Q3	43476.1	5434.51
2003-2004	23554	2	37	27	Female	White	Married	More than high School	Yes	No	No	no	no	high-PIR	thin	yes	-2.433	153	117.5	5.84	3.43	39.3	8037	14.1	0	Q1	76763.2	9595.41
2003-2004	23557	2	30	56	Female	White	Married	More than high School	Yes	No	No	no	yes	high-PIR	Overweight	no	-3.952	228	16.6	2.98	3.16	64.8	4357	13.3	0	Q1	67706.7	8463.34
2003-2004	23558	1	33	22	Female	White	Never married	More than high School	Yes	No	No	no	no	low-PIR	Normal	no	-0.66	728	39.4	2.44	12.83	75.1	6294	14.3	0	Q2	5755.56	719.446
2003-2004	23559	1	32	63	Female	White	Married	More than high School	Yes	No	No	no	yes	high-PIR	obese	no	-1.212	768	15.6	4.76	6.42	121.3	850	13.7	0	Q2	31566.9	3945.86
2003-2004	23561	1	34	49	Male	Mexican American	Married	Less than high School	Yes	No	No	no	yes	low-PIR	Overweight	no	-0.636	381	82.9	8.5	14.35	119.1	1258	16.6	0	Q2	22106.9	2763.36
2003-2004	23563	1	29	40	Female	White	Married	More than high School	Yes	No	No	no	yes	low-PIR	obese	no	-0.758	336	8.7	4.72	7.73	91.2	18393	12.8	0	Q2	53613.8	6701.73
2003-2004	23567	1	29	37	Male	White	Married	More than high School	No	No	No	yes	yes	high-PIR	Normal	no	-0.087	638	48.2	3.59	16.11	100.2	17098	15	0	Q3	84402.1	10550.3
2003-2004	23568	2	40	24	Male	Mexican American	Living with partner	High School	Yes	No	No	no	yes	low-PIR	Overweight	no	-0.097	381	29.4	6.17	15.87	173.6	6899	15	0	Q3	26176.5	3272.06
2003-2004	23569	2	30	41	Female	White	Divorced	More than high School	Yes	No	No	no	no	low-PIR	Normal	yes	0.242	412	20.6	2.6	16.9	126.9	5936	14.4	0	Q3	90859	11357.4
2003-2004	23573	1	33	39	Male	White	Married	More than high School	Yes	No	No	no	yes	high-PIR	Normal	no	5.187	1627	172.7	12.14	24.79	157.5	8995	15	0	Q4	74496.5	9312.06
2003-2004	23574	2	30	34	Female	White	Married	More than high School	No	No	No	no	no	low-PIR	Overweight	no	-0.72	322	19.7	5.77	11.19	130	1735	14.9	0	Q2	68999.7	8624.96
2003-2004	23577	1	38	28	Female	Other	Never married	More than high School	Yes	No	No	no	yes	high-PIR	obese	no	-2.678	127	12.8	6.17	7.63	88.4	587	14.8	0	Q1	72300.3	9037.54
2003-2004	23578	1	35	40	Male	White	Married	More than high School	Yes	No	No	yes	no	high-PIR	Overweight	no	-1.202	912	18.2	5.14	10.46	78.6	10483	14.6	0	Q2	88115.8	11014.5
2003-2004	23579	2	36	73	Male	White	Married	More than high School	Yes	No	No	yes	yes	high-PIR	Normal	yes	-0.607	341	50.2	6.01	18.48	140.7	1701	14.1	0	Q2	41282.4	5160.3
2003-2004	23580	2	33	43	Female	Black	Married	More than high School	Yes	No	No	no	yes	high-PIR	obese	yes	-3.018	152	27.7	4.62	8.41	67.4	633	11.3	1	Q1	27525.8	3440.72
2003-2004	23583	2	32	34	Female	Mexican American	Married	Less than high School	No	No	No	no	yes	low-PIR	obese	no	2.336	311	103.1	6.36	16.07	104.2	17798	13.1	0	Q3	32446.4	4055.8
2003-2004	23585	1	36	79	Female	Black	Widowed	More than high School	No	No	No	no	no	high-PIR	obese	no	-1.944	835	38.1	5.71	4.3	19.6	11467	11.8	1	Q2	18455.3	2306.91
2003-2004	23586	2	35	41	Female	White	Married	More than high School	No	No	No	no	yes	high-PIR	Overweight	no	-2.541	142	12.1	6.51	7.83	62.1	5887	16	0	Q1	102300	12787.5
2003-2004	23587	1	43	29	Female	Mexican American	Married	High School	No	No	No	no	no	low-PIR	Overweight	no	10.404	1837	262	15.91	8.54	54.6	54735	13.9	0	Q4	23726.2	2965.77
2003-2004	23588	1	34	61	Female	Mexican American	Never married	Less than high School	No	Yes	No	yes	yes	high-PIR	obese	no	9.515	762	201.1	10.78	26.9	214.3	19433	13.1	0	Q4	3916	489.5
2003-2004	23591	2	30	45	Female	White	Married	More than high School	Yes	No	No	yes	no	high-PIR	obese	no	2.612	158	243	7.06	16.99	121.5	493	13.1	0	Q4	90859	11357.4
2003-2004	23595	2	35	44	Male	White	Never married	More than high School	Yes	No	No	no	yes	high-PIR	obese	yes	3.953	1189	40.5	12.22	14.31	195.7	25113	17	0	Q4	92889	11611.1
2003-2004	23596	2	29	33	Male	White	Married	More than high School	Yes	No	No	no	yes	high-PIR	Overweight	no	3.681	1701	87.2	6.76	26.21	171.8	5552	15.3	0	Q4	67428.2	8428.53
2003-2004	23600	1	39	39	Male	White	Living with partner	More than high School	No	No	No	yes	yes	low-PIR	Overweight	no	4.799	596	200.5	13.4	11.82	197.1	28537	15.2	0	Q4	77475.7	9684.46
2003-2004	23602	2	34	43	Female	White	Separated	More than high School	Yes	No	No	no	yes	low-PIR	obese	yes	-2.697	265	12.8	6.98	7.01	68.7	1078	13.4	0	Q1	47176.3	5897.04
2003-2004	23605	2	34	85	Male	White	Married	Less than high School	Yes	No	No	yes	yes	low-PIR	Normal	no	-2.821	792	10.8	2.32	10.1	79.3	155	16.8	0	Q1	9972.72	1246.59
2003-2004	23607	1	33	43	Female	White	Married	More than high School	No	No	No	no	yes	high-PIR	Normal	yes	2.711	554	78.2	11.07	13.82	59.9	23315	12.5	0	Q4	95626.1	11953.3
2003-2004	23608	1	43	66	Female	White	Widowed	More than high School	Yes	No	Yes	yes	yes	high-PIR	Normal	no	7.308	985	200	18.01	12.19	57.1	36509	13.8	0	Q4	38397.2	4799.65
2003-2004	23610	1	29	40	Female	White	Divorced	More than high School	Yes	No	No	no	yes	high-PIR	obese	yes	2.52	1106	26.4	3.77	19.83	107.9	10549	14.2	0	Q4	108341	13542.7
2003-2004	23615	2	33	31	Male	Black	Married	More than high School	No	No	No	no	yes	high-PIR	Overweight	yes	0.576	677	39.2	7.26	10.14	135.2	20208	17	0	Q3	27002.7	3375.34
2003-2004	23618	2	41	47	Male	Black	Never married	High School	No	No	No	no	yes	low-PIR	obese	no	-4.476	0	173.2	2.88	1.48	2.2	182	14.5	0	Q1	23201.5	2900.19
2003-2004	23619	2	35	52	Female	White	Married	More than high School	Yes	No	No	no	no	high-PIR	thin	yes	-1.635	329	63.4	4.13	6.11	96	6358	15	0	Q2	76232.6	9529.08
2003-2004	23624	1	38	20	Male	White	Never married	More than high School	No	No	No	no	no	high-PIR	Normal	no	1.797	457	15.3	9.6	14.23	214.7	18131	16.6	0	Q3	71299.2	8912.4
2003-2004	23628	1	38	39	Male	Other	Divorced	High School	Yes	Yes	No	no	yes	low-PIR	obese	no	2.869	348	4.4	5.71	25.7	357.7	1868	17.5	0	Q4	82872.7	10359.1
2003-2004	23633	2	40	32	Female	White	Never married	High School	Yes	No	No	no	yes	low-PIR	Normal	yes	6.21	544	233	7.66	16.47	184.4	17697	13.9	0	Q4	40794.7	5099.34
2003-2004	23637	1	31	40	Female	White	Married	More than high School	No	No	No	no	no	high-PIR	Normal	yes	5.603	1372	67.8	14.44	7.28	74.8	39917	11.4	1	Q4	108516	13564.5
2003-2004	23641	2	37	50	Female	Black	Divorced	More than high School	No	No	No	no	no	high-PIR	Overweight	no	-3.402	172	5.2	2.74	7.2	85	1485	15	0	Q1	29974.8	3746.85
2003-2004	23642	2	36	52	Male	Black	Married	Less than high School	Yes	No	No	no	yes	high-PIR	obese	yes	-3.236	35	16.2	2.76	13.54	94	976	14.5	0	Q1	32056.5	4007.07
2003-2004	23643	1	30	31	Male	White	Living with partner	More than high School	No	No	No	no	yes	high-PIR	Overweight	no	-2.452	650	0.3	2.59	11.19	116.2	140	17.4	0	Q1	74522.9	9315.37
2003-2004	23644	2	38	60	Female	Mexican American	Married	More than high School	No	No	No	yes	yes	low-PIR	Overweight	no	-1.336	376	88.8	3.72	9.98	76.3	3018	14.4	0	Q2	4727.69	590.961
2003-2004	23647	1	35	37	Female	White	Married	More than high School	Yes	No	No	no	yes	high-PIR	Overweight	yes	-0.948	411	148.6	8.22	8.03	38.6	1263	14.1	0	Q2	73696.3	9212.04
2003-2004	23650	2	37	73	Male	White	Widowed	More than high School	Yes	Yes	Yes	no	no	low-PIR	Normal	no	4.72	3583	64.9	6.73	12.75	93.6	16207	12.5	1	Q4	13783.3	1722.91
2003-2004	23653	2	35	75	Female	White	Widowed	More than high School	No	No	No	yes	yes	low-PIR	Overweight	no	-3.85	354	17.1	1.67	5.59	66.9	555	14	0	Q1	45696	5712
2003-2004	23659	2	38	23	Female	Mexican American	Never married	More than high School	Yes	No	No	yes	yes	high-PIR	obese	no	-2.319	243	17.7	4.59	9.61	54.4	7493	14.1	0	Q1	45443.6	5680.45
2003-2004	23661	2	30	79	Male	White	Married	More than high School	No	No	No	yes	no	low-PIR	Overweight	no	0.531	1180	103	6.49	14.05	92.1	6490	11.6	1	Q3	28463	3557.88
2003-2004	23666	1	38	54	Female	Mexican American	Married	Less than high School	No	No	No	no	no	low-PIR	obese	no	-3.036	266	62.3	4.24	5.24	33.8	7213	12.9	0	Q1	19361.4	2420.18
2003-2004	23667	2	37	47	Male	White	Married	More than high School	No	No	No	no	no	high-PIR	Overweight	no	3.917	995	205.5	11.69	14.21	204.1	8925	15	0	Q4	101451	12681.4
2003-2004	23672	2	40	21	Female	Mexican American	Married	More than high School	No	No	No	no	yes	low-PIR	Overweight	no	1.763	885	154.3	5.5	10.91	113.9	3783	13	0	Q3	26702.1	3337.76
2003-2004	23674	2	42	33	Female	Black	Married	More than high School	No	No	No	no	no	high-PIR	Overweight	yes	-4.038	60	72.5	1.26	4.25	67.7	977	13.3	0	Q1	33150.1	4143.76
2003-2004	23675	1	41	63	Female	Black	Married	More than high School	No	No	No	yes	yes	high-PIR	obese	no	-3.078	400	78	0.62	9.05	46	21	11.9	1	Q1	12394.6	1549.33
2003-2004	23680	1	34	22	Female	Mexican American	Married	High School	No	No	No	no	yes	low-PIR	obese	no	4.702	719	210.7	7.86	14.07	183.9	5797	13.6	0	Q4	33647.3	4205.91
2003-2004	23682	1	33	80	Female	White	Widowed	More than high School	Yes	No	Yes	yes	yes	low-PIR	Overweight	yes	0.643	388	114.7	7.44	12.24	98.3	3882	14.1	0	Q3	16214.3	2026.78
2003-2004	23683	2	34	58	Male	White	Separated	Less than high School	No	Yes	No	yes	yes	low-PIR	obese	no	-4.27	317	5	1.64	5.07	80.1	424	14.5	0	Q1	38452.8	4806.6
2003-2004	23684	1	34	83	Female	Mexican American	Married	Less than high School	Yes	No	No	yes	yes	low-PIR	obese	no	-0.919	512	97.2	2.26	6.86	107.3	6001	14.9	0	Q2	4289.96	536.245
2003-2004	23692	1	40	42	Male	White	Divorced	More than high School	Yes	No	No	no	yes	high-PIR	Overweight	yes	1.505	441	23.2	6.56	12.37	177.9	28545	17.7	0	Q3	94185.7	11773.2
2003-2004	23694	2	38	59	Male	Mexican American	Divorced	High School	Yes	Yes	No	yes	yes	low-PIR	Overweight	no	-0.884	480	139.3	5	10	112.1	3472	15.4	0	Q2	25669.2	3208.66
2003-2004	23696	2	34	39	Male	White	Never married	More than high School	Yes	No	No	no	yes	low-PIR	thin	yes	-1.667	67	128.8	3.29	13.38	116.4	1242	17	0	Q2	95919.3	11989.9
2003-2004	23697	2	29	71	Male	Other	Married	More than high School	Yes	Borderline	No	no	no	high-PIR	obese	no	3.12	418	43.9	10.28	11.48	150.8	44440	15	0	Q4	76890.2	9611.28
2003-2004	23698	2	30	55	Male	White	Married	More than high School	Yes	No	No	yes	no	high-PIR	obese	yes	-2.296	120	11.8	2.65	13.5	146.1	2339	14.5	0	Q1	76894.6	9611.82
2003-2004	23705	1	33	70	Female	White	Married	More than high School	No	Borderline	No	yes	yes	low-PIR	Overweight	yes	-2.087	547	32.9	2.9	9	65.3	4291	12.4	0	Q2	40585.3	5073.16
2003-2004	23706	2	34	24	Female	White	Married	More than high School	Yes	No	No	no	yes	low-PIR	Overweight	yes	-1.506	853	27.4	1.53	9.42	83.5	3090	12.8	0	Q2	61121.3	7640.16
2003-2004	23709	1	37	26	Female	White	Married	More than high School	No	No	No	no	yes	low-PIR	Normal	no	3.561	1209	59.1	6.45	16.7	123.5	12501	13	0	Q4	8588.62	1073.58
2003-2004	23710	2	34	60	Female	White	Widowed	More than high School	Yes	No	No	yes	yes	high-PIR	obese	no	-1.404	180	89.6	3.42	6.27	61.8	16323	15.2	0	Q2	50920.1	6365.01
2003-2004	23715	2	35	69	Male	Black	Divorced	More than high School	No	No	No	yes	yes	high-PIR	obese	no	-2.458	250	35.2	6.22	3.9	127.1	4456	15.9	0	Q1	12592.4	1574.05
2003-2004	23721	1	38	52	Female	Mexican American	Married	Less than high School	No	No	No	yes	no	low-PIR	obese	no	-2.624	111	12.8	2.18	7.24	79.7	11696	13.5	0	Q1	16837.2	2104.65
2003-2004	23722	1	37	63	Female	Black	Widowed	Less than high School	Yes	No	No	yes	yes	low-PIR	Overweight	no	-2.009	611	17.7	4.1	3.54	66.3	13046	12.6	0	Q2	14593.3	1824.16
2003-2004	23724	2	31	34	Female	White	Married	More than high School	No	No	No	no	yes	high-PIR	obese	no	9.122	1420	149.5	12.6	21.99	131.1	30353	13	0	Q4	87573.6	10946.7
2003-2004	23729	2	32	21	Male	White	Never married	High School	Yes	No	No	no	yes	high-PIR	obese	no	1.422	887	20.5	5.97	19.06	219.4	4689	14.2	0	Q3	90803.2	11350.4
2003-2004	23730	2	31	69	Male	White	Married	More than high School	Yes	No	Yes	no	yes	high-PIR	Overweight	no	-1.527	353	257.4	2.65	5.09	75.6	1741	17	0	Q2	50864.4	6358.06
2003-2004	23731	2	34	53	Female	White	Divorced	Less than high School	Yes	No	No	no	yes	low-PIR	Normal	no	-1.34	139	9	5.7	5.73	68.5	22573	15	0	Q2	91750.8	11468.9
2003-2004	23732	2	43	34	Male	Other	Never married	High School	Yes	No	No	no	yes	low-PIR	Normal	yes	4.032	1228	100.8	9.12	17.29	203.5	18911	17.7	0	Q4	85170	10646.3
2003-2004	23734	1	39	20	Male	White	Never married	More than high School	Yes	No	No	no	no	high-PIR	Overweight	yes	1.064	1182	91	9.78	13.51	124	3203	14.1	0	Q3	67380.3	8422.54
2003-2004	23735	2	33	30	Female	White	Married	More than high School	No	No	No	no	yes	high-PIR	Overweight	no	-3.704	276	25.4	2	5.67	56	3930	11.9	1	Q1	7228.43	903.554
2003-2004	23739	2	42	26	Female	Other	Never married	More than high School	No	No	No	no	no	high-PIR	Normal	no	0.372	443	13	8.15	10.99	152.2	2478	13.1	0	Q3	66768.5	8346.06
2003-2004	23741	2	41	26	Female	Black	Never married	High School	Yes	No	No	no	yes	low-PIR	Overweight	no	-0.814	185	15.9	3.37	17.67	100.8	2566	11.6	1	Q2	27010.1	3376.26
2003-2004	23742	2	39	31	Male	Other	Married	More than high School	Yes	No	No	yes	no	high-PIR	Overweight	no	0.982	894	29.4	9.56	24.69	119.5	1214	15.4	0	Q3	82859.9	10357.5
2003-2004	23744	1	35	85	Male	Black	Separated	Less than high School	No	No	No	yes	yes	low-PIR	Normal	no	-3.823	121	69.6	7.21	2.66	37.4	1879	14.3	0	Q1	10737.6	1342.2
2003-2004	23746	2	34	52	Male	White	Divorced	More than high School	Yes	No	No	yes	no	low-PIR	Normal	yes	1.579	1304	36.7	5.49	16.41	197.6	4964	15.6	0	Q3	38452.8	4806.6
2003-2004	23748	1	34	37	Female	Mexican American	Divorced	High School	No	No	No	no	no	low-PIR	Overweight	no	-2.24	116	6.4	2.99	11.91	90.3	4026	13.9	0	Q1	29706.5	3713.32
2003-2004	23749	2	35	32	Female	White	Married	More than high School	No	No	No	no	yes	high-PIR	obese	no	3.117	252	169.8	10.01	15.61	124.2	8647	13.8	0	Q4	7207.21	900.902
2003-2004	23754	2	32	58	Female	White	Divorced	More than high School	Yes	Yes	No	yes	yes	low-PIR	obese	no	-1.84	299	13.6	3.92	6.04	146.1	1510	11.8	1	Q2	99870.6	12483.8
2003-2004	23756	2	37	42	Female	Other	Married	Less than high School	No	No	No	no	no	high-PIR	Overweight	no	-2.915	132	85.7	4.01	4.57	70.4	2781	14.7	0	Q1	48652	6081.5
2003-2004	23757	1	29	31	Female	White	Never married	More than high School	Yes	No	No	no	no	high-PIR	Normal	no	3.668	1606	61.2	12.31	12.05	93	8473	15	0	Q4	82276	10284.5
2003-2004	23758	2	43	36	Female	Mexican American	Married	More than high School	No	No	No	no	yes	high-PIR	obese	no	9.858	1016	617.2	9.44	11.43	132	15367	12.6	0	Q4	4237.54	529.693
2003-2004	23760	1	31	50	Male	White	Married	More than high School	Yes	No	No	no	yes	low-PIR	Normal	yes	2.286	562	219.5	16.03	14.54	75.5	9541	16.3	0	Q3	42343.4	5292.92
2003-2004	23762	2	39	84	Male	White	Married	More than high School	No	No	No	yes	yes	high-PIR	Overweight	no	8.364	849	172.7	18.41	12.92	190.8	59268	14.1	0	Q4	18075.4	2259.42
2003-2004	23763	1	33	70	Male	Other	Married	More than high School	Yes	No	No	no	yes	high-PIR	Overweight	yes	3.742	1548	171.7	6.84	21.7	93.3	18579	14.3	0	Q4	27551.5	3443.93
2003-2004	23764	2	31	62	Female	White	Married	More than high School	Yes	No	No	no	yes	high-PIR	Overweight	no	0.459	1306	50.6	4.44	11.47	90.8	273	16.1	0	Q3	55807.6	6975.95
2003-2004	23768	2	37	33	Male	Black	Never married	More than high School	Yes	No	No	no	yes	low-PIR	Overweight	no	-2.685	143	42.9	3.41	13.66	76.8	3908	15.4	0	Q1	29405.2	3675.65
2003-2004	23769	2	43	20	Male	Mexican American	Never married	More than high School	No	No	No	no	no	low-PIR	Normal	no	6.73	1293	74.4	21.35	22.75	147.9	31836	15.4	0	Q4	23960.2	2995.02
2003-2004	23772	2	37	57	Female	White	Never married	More than high School	No	No	No	no	yes	high-PIR	Normal	yes	0.45	808	61.3	4.81	9.26	127.3	4891	13.5	0	Q3	83259.5	10407.4
2003-2004	23773	1	42	41	Male	Mexican American	Married	Less than high School	Yes	Yes	No	yes	yes	low-PIR	Normal	no	-2.706	335	23.7	4.53	6.28	112.4	3816	18	0	Q1	14817.2	1852.15
2003-2004	23775	1	31	23	Female	White	Married	More than high School	Yes	No	No	no	yes	low-PIR	Normal	no	1.449	686	138.8	6.14	12.59	105.6	3715	12.5	0	Q3	8588.62	1073.58
2003-2004	23776	1	37	22	Female	White	Never married	More than high School	Yes	No	No	no	yes	high-PIR	Normal	no	-0.797	400	12	4.17	16.75	79	3343	14.4	0	Q2	74555	9319.38
2003-2004	23785	2	40	32	Female	White	Married	More than high School	Yes	No	No	no	yes	low-PIR	obese	yes	5.091	1330	74.4	16.31	18.08	123.7	1800	11.9	1	Q4	6106.77	763.346
2003-2004	23789	2	35	53	Male	Black	Divorced	High School	Yes	No	No	no	no	low-PIR	Overweight	no	-2.884	214	0.8	1.97	18.52	83.5	256	15.3	0	Q1	24885.2	3110.66
2003-2004	23790	1	36	21	Female	Other	Never married	More than high School	Yes	No	No	no	no	low-PIR	Overweight	no	-1.029	165	42.5	5.13	12.26	108.6	2518	13.3	0	Q2	72126	9015.76
2003-2004	23791	1	32	72	Female	White	Married	More than high School	No	No	Yes	no	yes	low-PIR	Overweight	yes	-0.266	465	135.5	5.26	6.26	71.3	11232	12.6	0	Q2	51419.4	6427.42
2003-2004	23792	1	38	76	Female	Mexican American	Widowed	Less than high School	No	Yes	No	no	yes	low-PIR	obese	no	-4.737	150	22.3	1.67	5.81	35.4	829	13	0	Q1	4441.78	555.223
2003-2004	23793	2	32	75	Male	White	Married	More than high School	Yes	No	No	yes	no	high-PIR	obese	no	-1.86	354	129.1	3.81	6.25	105.3	3856	15.4	0	Q2	42473.4	5309.17
2003-2004	23795	2	35	69	Male	White	Married	More than high School	No	Yes	No	yes	yes	high-PIR	obese	no	-1.783	371	18.7	6.57	15.84	98.1	601	14.1	0	Q2	45122.9	5640.37
2003-2004	23796	1	30	68	Female	Black	Separated	High School	Yes	No	Yes	yes	yes	high-PIR	obese	no	-1.048	372	144.6	4.37	5.66	77.7	5690	12.3	0	Q2	12864.4	1608.05
2003-2004	23798	2	32	83	Female	White	Widowed	More than high School	Yes	No	Yes	yes	yes	high-PIR	Normal	no	-5.408	219	21.6	1.06	3.92	22.1	50	13.8	0	Q1	24121.4	3015.18
2003-2004	23801	1	34	41	Female	Mexican American	Never married	More than high School	No	No	No	no	yes	high-PIR	Normal	no	-0.792	243	45.4	4.73	12.32	116.9	2061	12.9	0	Q2	17761.9	2220.24
2003-2004	23802	1	32	50	Male	Black	Divorced	More than high School	Yes	No	No	yes	yes	high-PIR	obese	yes	1.513	229	391.6	5.92	12.14	108.7	3308	13.9	0	Q3	28002.1	3500.26
2003-2004	23807	1	38	34	Female	Mexican American	Married	Less than high School	No	No	No	no	no	low-PIR	Overweight	no	-1.283	327	17.2	6.04	9.79	101	3996	14.7	0	Q2	24889.5	3111.19
2003-2004	23809	1	36	55	Female	Black	Separated	More than high School	Yes	No	No	no	no	high-PIR	Normal	no	1.298	215	172.9	12.55	9.1	92.2	3879	12.8	0	Q3	28164	3520.51
2003-2004	23811	1	42	38	Male	Black	Married	More than high School	Yes	No	No	no	no	high-PIR	Overweight	no	0.349	331	349.5	6.04	6.26	98	1879	16.1	0	Q3	5937.58	742.197
2003-2004	23814	2	39	43	Male	White	Married	More than high School	No	No	No	yes	yes	high-PIR	obese	no	4.281	1344	98.4	15.96	19.51	143.6	14365	15.2	0	Q4	95538.2	11942.3
2003-2004	23815	1	34	65	Male	Mexican American	Married	Less than high School	Yes	No	No	yes	yes	low-PIR	obese	no	-1.308	403	142.3	4.01	7.93	79.1	9810	15.4	0	Q2	3831.9	478.987
2003-2004	23816	2	39	62	Female	Black	Separated	More than high School	Yes	Yes	No	yes	yes	low-PIR	obese	yes	8.106	2869	166.4	5.36	6.61	47.9	48092	11.4	1	Q4	14149.8	1768.72
2003-2004	23819	2	32	36	Female	White	Married	More than high School	Yes	No	No	no	yes	low-PIR	obese	no	-4.719	39	13.9	3.01	3.12	46.1	4387	16.3	0	Q1	101778	12722.2
2003-2004	23820	2	42	74	Female	Mexican American	Never married	Less than high School	No	Yes	No	yes	yes	low-PIR	Normal	no	-3.592	249	6.3	2.65	7.64	68.7	494	14.2	0	Q1	3281.55	410.194
2003-2004	23823	1	42	39	Female	Black	Never married	High School	No	No	No	yes	yes	low-PIR	obese	no	0.468	1096	31.8	10.3	8.43	51.7	8502	13.2	0	Q3	58093.5	7261.69
2003-2004	23828	2	32	70	Female	White	Married	More than high School	No	No	No	yes	yes	low-PIR	Overweight	no	-3.313	337	30.8	4.94	3.87	42.4	6216	14.4	0	Q1	59865.2	7483.16
2003-2004	23829	1	36	37	Female	Black	Divorced	High School	Yes	No	No	yes	yes	low-PIR	obese	no	1.144	552	92.5	16.67	7.03	89.2	1532	11.3	1	Q3	35810.1	4476.26
2003-2004	23832	1	31	28	Female	Mexican American	Married	More than high School	No	No	No	no	yes	low-PIR	obese	no	4.267	1172	60.2	5.92	23.68	136.8	5892	12.7	0	Q4	7301	912.624
2003-2004	23834	2	38	49	Female	Mexican American	Married	More than high School	Yes	No	No	no	yes	low-PIR	Normal	yes	3.931	1196	143.3	8.3	13.63	107.3	11617	13.8	0	Q4	27335	3416.87
2003-2004	23836	1	39	28	Male	White	Living with partner	More than high School	Yes	No	No	no	yes	high-PIR	obese	yes	-0.158	1495	25.5	6.95	8.14	108.6	5524	17.2	0	Q3	67380.3	8422.54
2003-2004	23839	1	29	85	Male	White	Widowed	More than high School	Yes	No	Yes	no	no	high-PIR	Normal	yes	-2.217	361	144.3	4.31	6.71	47.8	6031	13.9	0	Q1	18611.9	2326.49
2003-2004	23848	1	30	48	Male	White	Married	More than high School	Yes	No	No	no	yes	low-PIR	Normal	yes	1.216	493	173.7	9.53	13.83	145.9	4674	15.1	0	Q3	86859.6	10857.4
2003-2004	23849	2	32	41	Male	White	Married	More than high School	No	No	No	no	no	low-PIR	obese	no	-4.582	79	5.4	3.38	6.58	51.3	810	15.6	0	Q1	121692	15211.5
2003-2004	23850	2	38	43	Female	Mexican American	Widowed	More than high School	No	No	No	yes	yes	low-PIR	Overweight	no	2.601	463	184.7	7.19	6.14	172.5	10831	14.8	0	Q4	26347.1	3293.38
2003-2004	23859	1	30	47	Male	Black	Married	More than high School	Yes	No	No	no	no	low-PIR	Normal	no	1.507	867	19.6	12.64	22.54	150	865	14.4	0	Q3	23269.9	2908.74
2003-2004	23869	2	38	44	Male	White	Married	More than high School	Yes	No	Yes	no	yes	high-PIR	obese	yes	2.726	753	41.5	8.48	15.59	107.1	39204	15.8	0	Q4	133948	16743.5
2003-2004	23870	1	41	32	Male	Mexican American	Married	Less than high School	No	No	No	yes	yes	low-PIR	obese	no	7.798	1310	175.1	9.94	16.39	242.8	46154	15.4	0	Q4	27975.2	3496.9
2003-2004	23878	1	41	60	Male	Black	Married	More than high School	Yes	No	No	yes	yes	high-PIR	obese	yes	6.949	463	259.6	18.06	18.31	251.9	22869	14.8	0	Q4	11345	1418.13
2003-2004	23879	1	37	66	Female	White	Married	More than high School	Yes	Yes	No	yes	yes	high-PIR	obese	no	-1.298	918	54.4	3.97	7.93	24.9	10140	12.1	0	Q2	52516.2	6564.52
2003-2004	23880	2	35	28	Female	Other	Never married	More than high School	Yes	No	No	no	yes	low-PIR	Normal	no	0.049	696	66.3	4.69	9.9	115.4	3882	14.3	0	Q3	57713.3	7214.16
2003-2004	23883	1	43	60	Female	Black	Divorced	High School	Yes	Yes	No	yes	yes	low-PIR	obese	yes	5.458	1272	40.6	15.05	12.22	241.1	774	14.5	0	Q4	14544.3	1818.03
2003-2004	23886	2	35	51	Male	White	Married	More than high School	Yes	No	No	no	yes	high-PIR	Overweight	yes	-0.125	755	21.9	5.87	8.78	158.7	12864	14.8	0	Q3	86577.4	10822.2
2003-2004	23889	2	30	52	Female	White	Married	High School	Yes	No	No	yes	yes	high-PIR	obese	no	-1.592	543	31	2.05	11.72	95.9	264	14	0	Q2	67706.7	8463.34
2003-2004	23890	2	43	21	Male	White	Never married	More than high School	No	No	No	no	no	low-PIR	Normal	no	2.897	763	37	6.48	20.36	199.9	23182	16.4	0	Q4	30941.5	3867.69
2003-2004	23894	1	38	26	Male	White	Married	More than high School	Yes	No	No	no	yes	low-PIR	Normal	no	-1.717	130	45.7	7.66	13.79	94	4131	16.5	0	Q2	71299.2	8912.4
2003-2004	23897	2	29	35	Male	Other	Married	More than high School	No	No	No	no	no	high-PIR	Overweight	yes	-1.698	131	107.2	4.74	7.05	145.9	2747	15.2	0	Q2	68161.1	8520.13
2003-2004	23899	2	32	24	Female	White	Married	More than high School	Yes	No	No	yes	yes	high-PIR	Overweight	no	-0.172	234	130.6	4.62	11.74	103.1	2330	15	0	Q3	92078.2	11509.8
2003-2004	23900	1	31	52	Male	White	Married	More than high School	Yes	No	No	no	yes	high-PIR	Overweight	no	1.286	1122	215	13.87	10.63	37.8	3408	15.5	0	Q3	114744	14343
2003-2004	23901	2	41	30	Female	Black	Never married	High School	No	No	No	no	yes	low-PIR	Overweight	no	-4.011	47	7	3.33	4.7	90.1	20	13.4	0	Q1	32534.8	4066.85
2003-2004	23904	2	37	51	Female	Black	Married	More than high School	Yes	No	No	no	yes	high-PIR	Normal	yes	-3.44	234	10.7	5.76	4.56	41	6769	16.8	0	Q1	29974.8	3746.85
2003-2004	23908	2	30	53	Female	White	Married	More than high School	Yes	No	No	no	yes	high-PIR	obese	yes	2.551	534	90.6	4.91	19.74	121.2	9846	16.7	0	Q4	67706.7	8463.34
2003-2004	23910	2	30	37	Male	White	Divorced	More than high School	Yes	No	No	no	no	low-PIR	Normal	yes	-2.484	253	7.2	12.14	8.43	57	2171	15.3	0	Q1	36812.3	4601.54
2003-2004	23912	2	30	25	Female	White	Married	More than high School	No	No	No	no	yes	high-PIR	Normal	no	-1.201	287	49.6	3.98	10.26	81	8860	14.6	0	Q2	62423.9	7802.99
2003-2004	23913	1	31	40	Male	White	Married	More than high School	Yes	No	Yes	no	no	low-PIR	Normal	no	2.772	1160	19.3	7.28	29.51	169.2	7960	16.9	0	Q4	47874.9	5984.36
2003-2004	23914	2	34	81	Female	White	Widowed	High School	Yes	No	No	yes	yes	low-PIR	Overweight	no	-5.575	55	10	1.13	3.03	32.8	2380	14.8	0	Q1	21972.3	2746.54
2003-2004	23915	1	33	51	Male	White	Married	More than high School	No	No	No	no	yes	high-PIR	obese	yes	3.983	437	44	12.38	19	122.9	45142	17.1	0	Q4	80928.9	10116.1
2003-2004	23917	1	35	70	Male	Other	Divorced	More than high School	Yes	No	No	yes	yes	high-PIR	Overweight	yes	2.747	831	318.5	7.06	15.23	101.8	9973	15	0	Q4	27959.9	3494.98
2003-2004	23919	2	40	26	Female	White	Separated	More than high School	No	No	No	no	no	high-PIR	Normal	yes	-1.515	363	34.1	3.19	7.3	85.5	12109	13.8	0	Q2	48901.2	6112.66
2003-2004	23924	1	42	71	Male	Mexican American	Married	Less than high School	Yes	No	No	no	yes	low-PIR	obese	no	4.476	1114	316.1	12.79	11.53	104.8	18909	14.8	0	Q4	2170.3	271.287
2003-2004	23926	2	33	31	Female	Black	Separated	More than high School	No	No	No	yes	no	low-PIR	obese	yes	6.031	774	114.1	5.78	20.22	130.6	32920	13.1	0	Q4	34998.5	4374.82
2003-2004	23928	2	36	30	Male	White	Married	More than high School	No	No	No	yes	no	high-PIR	Overweight	yes	3.956	832	77.4	14.87	20.3	261.3	3479	15.6	0	Q4	102662	12832.8
2003-2004	23929	1	35	58	Male	White	Married	More than high School	Yes	No	No	yes	yes	high-PIR	Overweight	yes	5.534	591	284.4	10.89	7.85	236.9	30768	14.3	0	Q4	82128.6	10266.1
2003-2004	23932	2	36	69	Male	Other	Married	Less than high School	No	Yes	No	yes	yes	high-PIR	obese	no	-3.24	144	73.1	3.42	5.7	65	6347	14.3	0	Q1	53459.8	6682.47
2003-2004	23935	1	30	31	Male	Black	Never married	More than high School	Yes	No	No	yes	yes	low-PIR	obese	no	-5.207	55	33.8	0.83	3.33	44.8	805	15.9	0	Q1	25175.8	3146.98
2003-2004	23936	1	33	44	Male	Black	Married	More than high School	Yes	No	No	no	no	high-PIR	Normal	no	0.482	390	133.7	5.51	23.97	117.6	1612	14.5	0	Q3	23261.7	2907.71
2003-2004	23941	1	37	41	Female	Other	Married	More than high School	Yes	No	No	yes	no	high-PIR	obese	no	-2.431	430	92	3.44	5.76	61	1803	13.7	0	Q1	29112.5	3639.06
2003-2004	23942	2	32	85	Male	White	Married	More than high School	No	No	Yes	no	yes	high-PIR	Overweight	no	-0.232	711	49.3	4.79	17.02	98.2	10766	12.2	1	Q2	23023.5	2877.93
2003-2004	23944	1	37	22	Female	Black	Living with partner	More than high School	No	No	No	no	no	low-PIR	obese	no	-1.004	190	49.6	4.02	10.9	121.7	3514	12.9	0	Q2	30730.4	3841.3
2003-2004	23950	1	43	33	Female	White	Divorced	More than high School	No	No	No	no	no	low-PIR	Normal	no	-0.745	512	22.6	7.12	4.24	139.2	5621	14.8	0	Q2	37340.7	4667.59
2003-2004	23951	1	40	53	Male	Mexican American	Married	Less than high School	Yes	No	No	no	yes	high-PIR	obese	yes	-0.327	657	53.2	6.46	14.07	148.4	2371	16	0	Q2	18049.4	2256.17
2003-2004	23958	1	42	61	Female	Black	Widowed	More than high School	Yes	Yes	No	yes	yes	low-PIR	obese	no	-3.422	250	5.1	3.29	7.67	71.7	433	15	0	Q1	22902.9	2862.87
2003-2004	23959	1	36	44	Female	Black	Separated	More than high School	Yes	No	No	yes	yes	low-PIR	obese	no	3.059	221	67.3	8.25	13.24	258	2363	15.3	0	Q4	28164	3520.51
2003-2004	23961	1	37	39	Female	White	Married	High School	Yes	No	No	no	no	high-PIR	Normal	yes	-0.141	156	11.3	8.9	9.05	83.5	18753	13.2	0	Q3	82408.7	10301.1
2003-2004	23964	2	32	45	Female	White	Married	More than high School	Yes	No	No	yes	yes	low-PIR	Normal	yes	14.435	773	225.8	15.01	20.26	375	38075	14.1	0	Q4	58358.5	7294.81
2003-2004	23966	2	30	83	Female	White	Widowed	More than high School	No	No	No	no	yes	high-PIR	Normal	no	-0.32	430	96.5	7.13	6.29	109.6	4779	14.9	0	Q2	16353	2044.12
2003-2004	23967	1	39	65	Female	Mexican American	Divorced	More than high School	No	No	No	yes	yes	high-PIR	Normal	yes	-1.62	589	81.1	3.83	6.37	68.8	4716	12.5	0	Q2	3065.39	383.174
2003-2004	23969	2	32	75	Male	White	Married	More than high School	No	No	Yes	no	no	high-PIR	Normal	no	-1.173	471	65	4.38	9.09	130.3	8095	12.2	1	Q2	42473.4	5309.17
2003-2004	23973	1	31	72	Male	White	Married	Less than high School	Yes	No	No	yes	yes	high-PIR	Normal	no	-1.291	442	117.2	4.39	12.94	88	3336	16.8	0	Q2	42473.4	5309.17
2003-2004	23977	1	29	43	Male	White	Married	More than high School	Yes	No	No	no	no	high-PIR	obese	no	-0.204	564	37.6	5.06	14.9	194.4	1057	15.9	0	Q2	98374.1	12296.8
2003-2004	23978	1	34	64	Female	Mexican American	Married	High School	Yes	No	No	no	yes	low-PIR	Overweight	no	-3.438	170	30.7	4.27	3.23	39.6	11301	12.7	0	Q1	4727.69	590.961
2003-2004	23979	2	32	57	Female	White	Married	More than high School	Yes	No	No	no	no	high-PIR	Overweight	no	-1.148	467	25.8	5.54	8.92	83.6	7547	13.9	0	Q2	99870.6	12483.8
2003-2004	23980	1	42	81	Female	White	Widowed	More than high School	No	No	No	yes	yes	low-PIR	obese	no	-3.126	159	90.1	2.06	7.78	54.7	647	13.6	0	Q1	21972.3	2746.54
2003-2004	23985	2	29	66	Female	White	Divorced	More than high School	No	Yes	No	yes	yes	low-PIR	Overweight	no	7.131	795	208.7	7.33	6.42	76.6	65095	14.6	0	Q4	23734.9	2966.87
2003-2004	23993	1	38	27	Female	White	Married	High School	No	No	No	no	no	low-PIR	Overweight	no	4.431	878	25.3	4.14	31.56	129.7	8006	14.4	0	Q4	72300.3	9037.54
2003-2004	23998	1	40	85	Female	White	Widowed	More than high School	No	No	No	yes	yes	high-PIR	Overweight	yes	-0.721	1072	120.7	2.19	7.95	33.4	6787	14	0	Q2	18669.2	2333.66
2003-2004	24002	1	29	70	Male	White	Married	More than high School	Yes	No	No	yes	yes	high-PIR	obese	yes	-3.494	159	15.5	2.78	9.4	79.1	3646	14.1	0	Q1	33939.6	4242.46
2003-2004	24003	2	38	68	Female	Mexican American	Divorced	Less than high School	No	Yes	No	yes	yes	low-PIR	obese	no	-2.887	287	19.3	3.6	6.15	75.8	4758	14.9	0	Q1	4547.04	568.379
2003-2004	24005	1	31	59	Male	White	Divorced	More than high School	Yes	No	No	yes	no	low-PIR	Normal	yes	-3.622	273	8.3	3.56	4.87	103.7	1128	13.8	0	Q1	42343.4	5292.92
2003-2004	24008	2	43	30	Male	Mexican American	Never married	Less than high School	Yes	No	No	no	no	low-PIR	Overweight	yes	-0.996	241	84.1	3.93	8.33	101.3	19101	15.6	0	Q2	24082.3	3010.29
2003-2004	24010	2	31	44	Male	White	Married	More than high School	Yes	No	No	no	yes	low-PIR	obese	no	14.551	712	39.3	18.41	33.72	314.9	101690	16.2	0	Q4	40719.1	5089.89
2003-2004	24018	2	30	66	Male	White	Married	More than high School	No	No	Yes	yes	no	high-PIR	obese	no	-0.32	603	51.8	4.27	10.8	184	5988	13.2	0	Q2	40076.4	5009.54
2003-2004	24019	1	41	27	Female	Black	Never married	High School	No	No	No	no	no	low-PIR	Overweight	yes	-3.068	240	18.9	4.44	6.54	68.9	2914	12.6	0	Q1	26100.5	3262.57
2003-2004	24020	2	31	42	Male	White	Married	More than high School	No	No	No	yes	yes	low-PIR	obese	no	1.847	829	181.7	10.33	14.32	123.1	6626	14.5	0	Q3	104708	13088.5
2003-2004	24024	2	35	82	Female	White	Never married	Less than high School	No	No	No	yes	yes	low-PIR	Normal	yes	4.332	455	231.3	9.81	9.37	160.1	14275	13.9	0	Q4	18412.2	2301.53
2003-2004	24025	2	37	26	Male	Black	Living with partner	More than high School	No	No	No	no	yes	high-PIR	obese	yes	-1.987	813	1	4.98	9.2	114.4	913	14.7	0	Q2	26969.4	3371.17
2003-2004	24027	2	36	68	Female	Black	Married	Less than high School	No	No	No	yes	yes	high-PIR	obese	no	-3.93	219	104.1	1.2	3.44	42.5	1701	14.2	0	Q1	17721.9	2215.24
2003-2004	24029	1	30	32	Male	White	Married	High School	No	No	No	yes	yes	low-PIR	obese	yes	2.962	716	65.8	9.45	16	209.3	20043	14.8	0	Q4	38757.5	4844.69
2003-2004	24030	2	36	29	Female	White	Married	More than high School	Yes	No	No	no	yes	high-PIR	Overweight	yes	4.05	1326	127.3	9.67	7.56	97.1	22561	13.2	0	Q4	8347.8	1043.47
2003-2004	24035	1	34	46	Male	White	Married	More than high School	Yes	No	No	yes	no	high-PIR	obese	yes	0.621	468	133.7	6.38	8.63	230.3	1123	15.2	0	Q3	111416	13927
2003-2004	24040	2	33	31	Female	Black	Married	More than high School	No	No	No	no	yes	high-PIR	obese	no	1.704	267	5.1	8.94	22.57	133.7	1255	13.4	0	Q3	34998.5	4374.82
2003-2004	24042	1	39	51	Male	Other	Married	More than high School	No	No	No	yes	yes	high-PIR	Overweight	no	3.526	667	103.1	11.05	14.67	316.4	3739	14.7	0	Q4	85080.1	10635
2003-2004	24043	2	37	79	Male	White	Widowed	High School	No	No	No	no	yes	high-PIR	Overweight	no	-2.84	267	116.4	3.4	7.64	38.5	5750	13.8	0	Q1	13783.3	1722.91
2003-2004	24045	1	33	72	Male	White	Married	More than high School	No	No	Yes	no	yes	high-PIR	obese	no	6.194	902	153.6	14.28	27.75	129.1	33628	17.2	0	Q4	29956.4	3744.55
2003-2004	24046	2	33	68	Male	White	Married	More than high School	Yes	No	No	yes	yes	high-PIR	obese	no	-2.482	479	39.1	8.31	6.24	75.1	1273	14.4	0	Q1	45255.8	5656.97
2003-2004	24047	2	36	54	Male	White	Married	More than high School	Yes	No	No	no	yes	high-PIR	obese	yes	3.297	971	210.5	9.53	22.83	122.2	8168	14.9	0	Q4	111527	13940.9
2003-2004	24049	1	30	23	Female	Black	Never married	More than high School	No	No	No	no	yes	high-PIR	Normal	no	-2.123	237	14.1	6.49	4.29	127.9	1558	13.7	0	Q2	27089.7	3386.22
2003-2004	24050	1	37	35	Female	White	Married	More than high School	Yes	No	No	no	yes	high-PIR	obese	no	-2.776	307	23.6	2.52	7.81	87.3	1802	14	0	Q1	82408.7	10301.1
2003-2004	24053	2	32	48	Male	Mexican American	Never married	High School	Yes	No	No	yes	no	low-PIR	Overweight	no	-3.241	420	1.7	2.84	8.3	105.5	153	16.5	0	Q1	23320.5	2915.07
2003-2004	24054	2	38	39	Male	Mexican American	Married	More than high School	Yes	No	No	yes	yes	high-PIR	obese	yes	1.803	390	300.5	6.19	13.56	119.1	10089	15.6	0	Q3	44776.2	5597.03
2003-2004	24058	1	29	85	Female	White	Widowed	Less than high School	No	No	No	no	yes	low-PIR	Normal	no	3.218	1309	106.1	7.81	13.6	106.6	7791	11.3	1	Q4	19334.1	2416.76
2003-2004	24059	2	33	78	Male	Black	Married	More than high School	No	No	No	yes	yes	high-PIR	Overweight	no	-4.734	146	64.7	3.11	1.93	13.9	3933	14.1	0	Q1	11352.6	1419.08
2003-2004	24062	2	34	80	Male	White	Widowed	Less than high School	No	No	No	yes	yes	high-PIR	Overweight	no	8.68	620	220.7	36.27	47.38	86.8	387	17.2	0	Q4	21151.6	2643.95
2003-2004	24064	2	30	85	Female	White	Widowed	More than high School	No	No	No	yes	yes	low-PIR	Overweight	no	-3.634	364	12.1	2.47	7.01	46.5	2977	12.4	0	Q1	16353	2044.12
2003-2004	24066	1	32	27	Female	White	Married	More than high School	Yes	No	No	no	yes	high-PIR	Overweight	no	1.756	472	219.8	5.73	11.42	67.7	11776	12.9	0	Q3	79087.7	9885.96
2003-2004	24067	2	30	54	Male	White	Married	High School	Yes	Yes	No	yes	yes	low-PIR	obese	no	-1.768	280	36.9	9.37	10.33	108.6	580	15.1	0	Q2	28375.9	3546.99
2003-2004	24068	2	38	60	Female	Mexican American	Widowed	High School	Yes	No	No	no	yes	low-PIR	obese	no	5.235	1021	139.3	9.64	19.16	127.5	11990	14.8	0	Q4	4547.04	568.379
2003-2004	24071	1	42	34	Female	Mexican American	Living with partner	Less than high School	No	No	No	no	yes	low-PIR	obese	no	9.919	2226	203.8	9.14	17.02	121.3	33768	13.6	0	Q4	44963.7	5620.46
2003-2004	24074	2	36	31	Male	White	Never married	More than high School	Yes	No	No	no	no	high-PIR	Normal	yes	5.303	677	150.6	12.24	28.75	269.2	6285	14.8	0	Q4	102662	12832.8
2003-2004	24075	1	30	70	Male	Black	Widowed	Less than high School	Yes	Yes	No	yes	yes	low-PIR	Normal	yes	-3.142	850	2.9	2.12	5.01	96.5	338	13.8	0	Q1	10584.6	1323.07
2003-2004	24077	1	42	22	Male	Black	Divorced	High School	No	No	No	no	yes	low-PIR	Normal	no	3.867	1003	126.4	5.65	29.5	216.7	6401	13.2	0	Q4	20554.3	2569.29
2003-2004	24079	2	41	25	Female	Black	Never married	More than high School	No	No	No	yes	yes	low-PIR	obese	no	5.67	513	418.9	10.07	13.41	115.1	5215	13.9	0	Q4	27010.1	3376.26
2003-2004	24081	1	30	85	Female	White	Never married	Less than high School	No	No	Yes	no	yes	high-PIR	Normal	no	0.141	1216	78.5	3.75	5.34	58.9	14345	14.3	0	Q3	17217.1	2152.13
2003-2004	24084	1	34	43	Female	White	Married	More than high School	Yes	No	No	yes	yes	high-PIR	Normal	no	6.493	979	43.4	25.57	30.64	45.1	909	13.8	0	Q4	122704	15338
2003-2004	24085	2	40	82	Male	White	Married	More than high School	No	Yes	No	yes	yes	high-PIR	Overweight	no	4.652	295	89.4	16.36	10.47	330	18824	13.5	0	Q4	14890.8	1861.35
2003-2004	24086	2	32	40	Female	White	Married	More than high School	Yes	No	No	no	yes	high-PIR	Overweight	no	6.567	985	85.8	7.3	20.92	185.3	22512	14.1	0	Q4	134021	16752.7
2003-2004	24088	2	33	71	Female	Other	Married	High School	No	Yes	No	yes	yes	low-PIR	obese	no	-1.304	378	15.3	5.11	10.12	59	12472	12.1	0	Q2	47375.1	5921.89
2003-2004	24089	2	35	24	Female	White	Living with partner	More than high School	Yes	No	No	no	no	high-PIR	Overweight	yes	0.277	174	53.1	7.08	9.3	112.2	15102	13.1	0	Q3	70284.6	8785.57
2003-2004	24090	2	32	57	Male	White	Living with partner	More than high School	Yes	No	No	yes	no	low-PIR	thin	yes	0.419	696	53.7	8.67	8.81	180	7760	14.2	0	Q3	41855.8	5231.98
2003-2004	24091	1	32	27	Female	White	Married	More than high School	No	No	No	no	yes	high-PIR	Normal	no	3.132	474	145.3	6.99	12.05	96.6	25168	13.3	0	Q4	7291.98	911.498
2003-2004	24094	1	41	25	Male	White	Married	More than high School	No	No	No	no	yes	high-PIR	Normal	no	2.281	987	34.3	8.66	17.59	129.9	23515	16.8	0	Q3	62445.6	7805.7
2003-2004	24095	1	38	30	Female	Mexican American	Separated	Less than high School	No	No	No	no	no	low-PIR	obese	no	0.984	312	85.1	5.32	10.25	77.3	24260	12.9	0	Q3	24889.5	3111.19
2003-2004	24107	1	37	50	Male	White	Married	More than high School	Yes	No	No	yes	yes	low-PIR	Normal	no	-1.219	320	27.2	4.39	13.23	110.6	12657	16	0	Q2	42343.4	5292.92
2003-2004	24109	1	39	30	Female	Mexican American	Separated	More than high School	No	No	No	no	yes	low-PIR	Overweight	no	-3.961	204	6.9	2.4	5.42	65.9	2700	13.8	0	Q1	29706.5	3713.32
2003-2004	24111	1	35	26	Female	Black	Never married	More than high School	No	No	No	no	no	high-PIR	Normal	no	1.801	661	180.8	6.66	7.6	56.1	20567	11.1	1	Q3	27481.5	3435.19
2003-2004	24114	2	40	41	Female	Mexican American	Married	More than high School	No	No	No	yes	yes	high-PIR	Overweight	no	7.803	627	257.4	17.8	16.87	160.6	13264	12.1	0	Q4	20095.8	2511.98
2003-2004	24117	1	31	49	Male	White	Married	More than high School	No	No	No	yes	yes	high-PIR	Overweight	no	10.845	2498	42	17.64	8.4	260.4	68228	16.6	0	Q4	123109	15388.7
2003-2004	24118	1	42	32	Female	White	Living with partner	More than high School	No	No	No	no	yes	high-PIR	obese	no	-1.245	447	58	2.42	13.26	62.5	5466	13.3	0	Q2	129333	16166.7
2003-2004	24119	2	40	70	Male	White	Married	More than high School	No	No	No	no	no	high-PIR	Overweight	yes	0.409	887	95.5	3.66	17.47	111.4	8955	15.8	0	Q3	24974.1	3121.76
2003-2004	24123	1	38	78	Male	White	Married	More than high School	No	No	Yes	yes	yes	high-PIR	Normal	no	8.08	2583	200.6	10.55	15.5	100.7	46913	12.2	1	Q4	32966.3	4120.79
2003-2004	24124	2	29	23	Male	White	Never married	More than high School	Yes	No	No	no	no	low-PIR	thin	yes	-0.29	614	63.5	8.47	19.44	78.8	3444	15.6	0	Q2	58642.1	7330.26
2003-2004	24125	1	35	85	Male	White	Widowed	More than high School	No	No	No	no	yes	high-PIR	Overweight	no	-1.948	306	72.7	5.11	8.84	122.4	1455	13.6	0	Q2	16671.1	2083.88
2003-2004	24126	2	40	77	Male	Mexican American	Widowed	Less than high School	Yes	Yes	No	yes	no	low-PIR	Overweight	no	-4.975	51	45.9	2.05	4.73	19.8	2344	12.1	1	Q1	2209.22	276.152
2003-2004	24131	1	34	43	Female	White	Married	More than high School	No	No	No	no	no	high-PIR	Normal	yes	-0.218	341	51.7	7.57	5.73	79.1	19052	13.2	0	Q2	122704	15338
2003-2004	24132	2	36	48	Female	Black	Living with partner	More than high School	Yes	No	Yes	yes	no	high-PIR	Overweight	no	3.069	429	96.2	8.84	20.54	123.2	6911	14.7	0	Q4	35353.9	4419.24
2003-2004	24133	1	34	75	Female	Mexican American	Married	Less than high School	No	No	Yes	no	yes	low-PIR	Normal	no	-1.726	208	64.7	4.78	6.85	83.4	7523	14.3	0	Q2	5179.16	647.395
2003-2004	24135	1	36	37	Female	Black	Never married	High School	No	No	No	no	yes	low-PIR	obese	yes	-3.234	344	18.7	3.05	4.85	91.3	616	12.8	0	Q1	35810.1	4476.26
2003-2004	24137	1	36	70	Male	Black	Widowed	High School	Yes	No	Yes	yes	yes	high-PIR	Overweight	yes	-3.744	226	31.7	3.29	7.89	48.6	3797	13.9	0	Q1	11615.8	1451.98
2003-2004	24141	2	31	21	Male	White	Never married	More than high School	Yes	No	No	no	yes	high-PIR	obese	yes	-2.317	342	20.1	3.68	9.7	143.7	446	17.5	0	Q1	78130.6	9766.33
2003-2004	24143	2	36	37	Female	Black	Married	More than high School	No	No	No	no	yes	high-PIR	Normal	no	2.24	1977	138	5	6.82	55.1	8946	13.3	0	Q3	44951.9	5618.99
2003-2004	24144	2	39	23	Male	Other	Never married	More than high School	Yes	No	No	no	yes	high-PIR	obese	yes	-2.091	597	16.6	2.03	16.37	98.6	741	15.6	0	Q2	72062.9	9007.87
2003-2004	24147	1	34	51	Female	White	Never married	More than high School	Yes	No	No	no	yes	high-PIR	Normal	yes	-1.525	229	35.5	5.26	9.07	64.1	11405	13.9	0	Q2	74108.8	9263.6
2003-2004	24157	2	33	45	Female	Black	Never married	More than high School	Yes	No	No	no	yes	high-PIR	obese	no	-2.231	259	73.4	4.53	3.45	27.2	18134	14.7	0	Q1	27525.8	3440.72
2003-2004	24159	2	29	84	Male	White	Living with partner	More than high School	Yes	Yes	No	no	yes	high-PIR	Overweight	yes	-2.074	533	25.8	3.06	13.29	101.9	2637	13.8	0	Q2	14868.9	1858.61
2003-2004	24162	2	31	40	Male	White	Never married	More than high School	Yes	No	Yes	yes	no	high-PIR	Overweight	no	4.114	852	407.4	5.45	16.58	145.1	9283	14.5	0	Q4	104708	13088.5
2003-2004	24168	2	31	66	Female	Black	Divorced	Less than high School	No	No	No	no	yes	low-PIR	Overweight	no	-6.556	39	4.1	0.36	1.76	16.3	585	12.5	0	Q1	15507.9	1938.49
2003-2004	24169	2	29	67	Female	White	Widowed	More than high School	Yes	Yes	No	yes	yes	low-PIR	obese	no	-0.492	667	90.1	4.05	6.41	100.3	6767	12.8	0	Q2	41887.2	5235.9
2003-2004	24171	2	39	25	Male	Black	Never married	More than high School	No	No	No	no	yes	low-PIR	obese	no	-2.915	394	37.6	2.82	9.37	84.3	2585	16.2	0	Q1	25397.5	3174.69
2003-2004	24175	2	37	55	Male	Mexican American	Married	More than high School	No	No	No	no	yes	high-PIR	Normal	no	-1.159	380	172.5	4.17	10.2	96.8	2179	15	0	Q2	19441.7	2430.22
2003-2004	24176	1	38	42	Male	Black	Married	More than high School	No	No	No	no	no	high-PIR	Overweight	yes	-1.31	839	24.7	4.93	14.25	103.6	949	14.1	0	Q2	25598.9	3199.87
2003-2004	24177	2	42	27	Male	Mexican American	Married	More than high School	Yes	No	No	no	no	low-PIR	obese	yes	2.428	80	7.4	16.15	22.47	157.3	20168	15.3	0	Q3	29348	3668.5
2003-2004	24178	1	35	70	Female	White	Married	High School	Yes	No	No	no	yes	low-PIR	Normal	no	-2.203	454	19.7	5.2	7.21	75.6	3265	15	0	Q2	43347.9	5418.48
2003-2004	24181	1	41	85	Male	Black	Married	More than high School	No	No	No	yes	yes	high-PIR	Normal	no	-2.9	404	100.3	3.69	4.91	50.9	5263	14.4	0	Q1	10198	1274.76
2003-2004	24183	2	36	49	Male	White	Married	More than high School	Yes	No	No	no	yes	high-PIR	Normal	yes	0.336	354	47.3	16.55	15.92	110.7	1551	15.1	0	Q3	119657	14957.2
2003-2004	24184	1	42	63	Male	Black	Married	More than high School	Yes	No	No	no	no	high-PIR	Overweight	yes	7.089	786	109.4	23.48	17.16	259.7	25810	14.5	0	Q4	20963.4	2620.43
2003-2004	24185	1	30	21	Male	Black	Never married	More than high School	Yes	No	No	no	no	low-PIR	Normal	no	-0.117	653	122.6	2.6	22.64	105.4	211	15	0	Q3	23090.4	2886.3
2003-2004	24189	2	43	27	Female	Other	Married	More than high School	Yes	No	No	no	yes	low-PIR	Overweight	no	0.558	375	121.7	6.78	10.36	81.9	10401	10.6	1	Q3	51258.6	6407.32
2003-2004	24190	1	38	75	Female	White	Married	More than high School	No	No	No	no	no	low-PIR	Normal	no	-0.763	458	12.5	4.4	8.19	152.6	3196	13.7	0	Q2	47006.5	5875.82
2003-2004	24191	2	40	66	Male	Mexican American	Married	Less than high School	Yes	No	No	no	no	high-PIR	Normal	no	-2.779	227	7.2	4.71	4.4	57.8	18370	15.5	0	Q1	2251.57	281.447
2003-2004	24192	1	40	71	Male	Black	Married	More than high School	Yes	No	No	yes	yes	high-PIR	Overweight	yes	-1.703	605	39.7	3.75	11.68	91.7	6614	15.1	0	Q2	11477.3	1434.66
2003-2004	24193	1	36	66	Female	Black	Widowed	More than high School	Yes	No	No	yes	no	high-PIR	obese	no	-0.885	393	66.1	3.72	8.81	95.5	8294	13.7	0	Q2	14117.8	1764.73
2003-2004	24194	2	31	59	Female	White	Married	More than high School	No	No	No	yes	yes	low-PIR	obese	no	0.62	263	104.4	3.3	15.24	111.1	7478	12	1	Q3	42149.1	5268.64
2003-2004	24195	1	42	46	Female	White	Married	More than high School	No	No	No	no	yes	high-PIR	Overweight	yes	-3.839	49	31.5	5.08	4.18	67.7	719	12.4	0	Q1	85153.4	10644.2
2003-2004	24197	1	30	37	Male	White	Married	More than high School	Yes	No	No	yes	yes	high-PIR	obese	yes	-3.641	262	56.6	3	5.06	77.8	752	16.3	0	Q1	74522.9	9315.37
2003-2004	24199	1	34	75	Female	Mexican American	Separated	Less than high School	Yes	No	No	yes	yes	low-PIR	obese	no	-4.68	164	25.8	1.08	3.35	63.3	876	14	0	Q1	5524.43	690.554
2003-2004	24204	1	29	39	Female	White	Married	More than high School	Yes	No	No	no	no	high-PIR	Normal	no	6.532	1279	190.7	8.32	25.42	52.5	19730	14.3	0	Q4	82276	10284.5
2003-2004	24205	2	42	38	Male	Black	Married	More than high School	Yes	No	No	no	yes	high-PIR	Overweight	yes	0.103	549	11.4	8.93	13.3	154.9	9572	16.2	0	Q3	25576.6	3197.07
2003-2004	24207	1	31	60	Male	White	Divorced	More than high School	Yes	No	No	yes	yes	low-PIR	Normal	yes	-2.669	637	23.9	3.92	7.16	57.9	7864	17	0	Q1	30449.6	3806.21
2003-2004	24208	1	31	81	Female	White	Married	More than high School	No	No	Yes	yes	no	high-PIR	Overweight	no	1.455	804	76.6	5.33	14.84	118.3	3832	12.7	0	Q3	19530.9	2441.36
2003-2004	24210	2	38	27	Female	Mexican American	Married	High School	No	No	No	no	yes	low-PIR	Overweight	no	4.612	618	158.1	13.07	13.27	158.3	9426	13.5	0	Q4	34838	4354.75
2003-2004	24218	2	29	32	Female	White	Married	More than high School	Yes	No	No	no	yes	high-PIR	Normal	yes	0.477	513	113.8	6.21	8.29	112	6783	12.2	0	Q3	6097.79	762.224
2003-2004	24219	2	38	58	Male	Mexican American	Divorced	Less than high School	Yes	No	No	no	yes	low-PIR	obese	no	2.044	672	134.4	12.76	17.52	160.5	2181	16.7	0	Q3	25669.2	3208.66
2003-2004	24221	2	39	72	Female	White	Married	More than high School	Yes	Yes	Yes	no	yes	low-PIR	Normal	no	-4.13	377	25.7	2.4	3.35	59.7	336	15.2	0	Q1	54998.1	6874.76
2003-2004	24222	1	38	43	Female	Mexican American	Divorced	More than high School	Yes	No	Yes	no	yes	high-PIR	obese	yes	1.883	468	15.1	8.05	14.56	119.1	17132	14.3	0	Q3	19499.7	2437.46
2003-2004	24223	2	41	85	Female	Other	Widowed	More than high School	No	No	No	yes	no	high-PIR	Normal	no	7.764	692	533	9.62	8.26	139.9	14591	14.1	0	Q4	15788.3	1973.54
2003-2004	24226	1	38	26	Male	White	Never married	More than high School	Yes	No	No	no	no	high-PIR	thin	yes	1.93	769	194.5	8.2	9.46	142.2	14407	15.8	0	Q3	71299.2	8912.4
2003-2004	24227	1	32	31	Male	White	Married	More than high School	Yes	No	No	yes	yes	high-PIR	obese	yes	15.102	561	63.6	22.8	26.49	275.7	116175	14.9	0	Q4	89677.8	11209.7
2003-2004	24228	2	40	49	Female	Mexican American	Married	Less than high School	No	No	No	yes	yes	low-PIR	obese	no	-2.127	345	72.5	3.6	4.58	67.9	9355	12.5	0	Q2	15947.8	1993.48
2003-2004	24229	1	39	34	Male	Mexican American	Married	High School	No	No	No	no	yes	high-PIR	Overweight	yes	-0.426	622	240.1	4.1	8.28	92.3	1889	16.2	0	Q2	30185.9	3773.24
2003-2004	24230	2	39	82	Female	White	Widowed	More than high School	No	No	No	yes	yes	high-PIR	Overweight	no	-2.829	93	15.1	2.38	15.48	38.5	2366	14.1	0	Q1	18937.3	2367.17
2003-2004	24231	1	35	25	Male	Other	Never married	High School	Yes	No	No	no	yes	low-PIR	Overweight	no	2.474	759	192.4	7	20.53	156.1	6551	14.6	0	Q4	38256.3	4782.04
2003-2004	24234	1	37	20	Female	White	Never married	More than high School	Yes	No	No	no	yes	high-PIR	Normal	no	5.378	1366	157.4	6.98	27.03	79.8	4672	13.6	0	Q4	6874.07	859.259
2003-2004	24239	2	43	85	Male	Other	Married	More than high School	Yes	No	No	yes	no	low-PIR	Normal	no	4.537	1555	223.8	15.26	17.24	117.5	7667	13.1	0	Q4	12535.8	1566.97
2003-2004	24241	2	30	29	Male	White	Never married	More than high School	Yes	No	No	yes	yes	low-PIR	obese	no	-1.142	377	6.4	11.89	6	158.9	2050	16.7	0	Q2	35433.2	4429.14
2003-2004	24243	2	34	52	Male	Other	Married	More than high School	Yes	No	No	no	yes	low-PIR	Normal	yes	-0.054	397	36.7	5.61	17.75	144.1	9872	15.4	0	Q3	38870.8	4858.84
2003-2004	24244	1	30	31	Male	Other	Never married	Less than high School	No	No	No	no	yes	high-PIR	Overweight	yes	0.404	707	56.7	5.65	9.87	77.5	28840	15.8	0	Q3	39178.7	4897.34
2003-2004	24245	1	36	55	Female	Black	Divorced	More than high School	No	No	No	yes	yes	low-PIR	obese	no	-1.433	483	20.6	2.85	9.49	57.4	14359	13	0	Q2	28164	3520.51
2003-2004	24248	2	34	26	Male	White	Married	More than high School	Yes	No	No	no	no	low-PIR	Normal	yes	-1.536	440	26.6	5.57	17.79	91.6	1732	16.2	0	Q2	48016.3	6002.03
2003-2004	24250	2	30	61	Female	Other	Married	Less than high School	No	No	No	no	no	low-PIR	Overweight	no	1.362	250	207.7	8.86	7.41	82.8	11860	15	0	Q3	22915.5	2864.44
2003-2004	24254	1	35	73	Male	White	Widowed	More than high School	No	Yes	Yes	yes	yes	low-PIR	obese	no	-0.269	249	115.7	7.33	12.19	145.5	4818	14.6	0	Q2	30400.5	3800.06
2003-2004	24257	2	37	22	Male	White	Never married	More than high School	Yes	No	No	no	no	high-PIR	obese	no	15.6	2888	122.1	32.25	20.88	225.9	69646	15.2	0	Q4	75700.3	9462.53
2003-2004	24261	1	39	60	Male	White	Married	More than high School	Yes	No	No	yes	yes	low-PIR	obese	yes	-0.634	526	6.7	3.05	23.96	116.4	5441	15.4	0	Q2	27557.4	3444.67
2003-2004	24262	1	34	63	Female	White	Married	More than high School	No	No	No	yes	yes	high-PIR	Normal	no	1.532	1065	157.5	6.56	6.37	38.6	18534	14.3	0	Q3	59382.5	7422.81
2003-2004	24263	2	42	27	Female	Mexican American	Married	More than high School	No	No	No	no	yes	low-PIR	obese	no	-3.758	273	13.5	3.52	4.42	34.6	8372	13.4	0	Q1	29937.3	3742.16
2003-2004	24264	1	41	54	Male	Black	Married	More than high School	Yes	Yes	No	yes	yes	high-PIR	obese	no	-1.736	221	118.5	7.67	8.93	94.2	135	15.4	0	Q2	22420.2	2802.53
2003-2004	24265	1	31	39	Male	White	Married	More than high School	Yes	No	No	yes	yes	low-PIR	obese	no	-1.885	171	54.5	7.69	8.82	60.9	12521	16.7	0	Q2	54932.4	6866.55
2003-2004	24267	2	42	36	Male	Mexican American	Married	Less than high School	Yes	No	No	no	yes	low-PIR	Normal	yes	2.069	242	186	7.3	22.91	119	14858	16	0	Q3	29497.7	3687.21
2003-2004	24270	1	33	25	Female	Mexican American	Married	High School	No	No	No	no	yes	low-PIR	Overweight	no	-5.315	62	37.5	1.68	2.37	32.7	1724	14.2	0	Q1	29457.8	3682.22
2003-2004	24271	1	34	63	Female	Mexican American	Widowed	Less than high School	No	No	No	yes	yes	low-PIR	Overweight	no	0.861	542	174.4	5.06	8.55	69.6	12971	14.3	0	Q3	3916	489.5
2003-2004	24272	1	40	67	Female	Mexican American	Married	Less than high School	No	No	No	yes	yes	low-PIR	Overweight	yes	2.235	275	40.3	4.25	24.28	136.8	7711	14.8	0	Q3	4263.01	532.876
2003-2004	24274	1	33	51	Female	Black	Married	More than high School	Yes	No	No	yes	yes	high-PIR	Overweight	no	-0.281	877	17.5	6.08	7.52	101.1	7223	13.9	0	Q2	25654.4	3206.8
2003-2004	24277	2	34	62	Male	White	Married	High School	Yes	No	No	yes	yes	high-PIR	Overweight	yes	1.444	1240	178.7	9.92	10.68	55.1	11676	15.4	0	Q3	27651.9	3456.49
2003-2004	24278	2	40	25	Male	White	Separated	More than high School	Yes	No	No	yes	no	high-PIR	Overweight	yes	8.442	2165	49.2	13.98	22.96	405.4	8202	15.4	0	Q4	33803.6	4225.45
2003-2004	24279	2	32	46	Female	White	Married	More than high School	No	No	No	yes	no	high-PIR	Overweight	yes	8.709	645	356.1	14.37	18.02	119.2	23034	15.9	0	Q4	134021	16752.7
2003-2004	24284	1	35	74	Male	White	Married	More than high School	Yes	Yes	No	yes	yes	low-PIR	obese	no	-0.274	256	335.2	3.86	6.47	93.5	2193	12.9	1	Q2	11971.5	1496.44
2003-2004	24290	1	43	40	Female	Mexican American	Married	Less than high School	No	No	No	no	yes	low-PIR	Normal	no	1.01	292	19.3	7.74	10.68	127.4	17378	12.9	0	Q3	19316	2414.49
2003-2004	24291	2	37	49	Female	Other	Married	More than high School	No	No	No	no	yes	low-PIR	Overweight	yes	-1.268	320	64.3	6.74	4.8	65.5	13388	12.9	0	Q2	111730	13966.3
2003-2004	24292	1	29	23	Male	White	Never married	More than high School	No	No	No	no	no	high-PIR	Overweight	yes	2.028	456	69.5	17.82	15.29	193.6	1312	16.2	0	Q3	73404.2	9175.53
2003-2004	24294	1	41	26	Male	Mexican American	Never married	High School	Yes	No	No	no	yes	high-PIR	obese	yes	14.288	2484	225.9	22.57	36.21	272.6	39775	16.2	0	Q4	34824.4	4353.06
2003-2004	24295	1	34	60	Male	Mexican American	Divorced	More than high School	Yes	Yes	No	yes	yes	low-PIR	obese	no	-1.323	141	118.8	5.04	4.01	60.7	23644	15.2	0	Q2	3300.11	412.513
2003-2004	24299	2	39	47	Male	Black	Separated	More than high School	Yes	No	No	yes	yes	low-PIR	obese	yes	2.865	513	293.3	10.91	20.6	101.9	5896	14.3	0	Q4	25595	3199.37
2003-2004	24300	1	33	49	Male	White	Married	More than high School	Yes	No	No	yes	yes	high-PIR	obese	no	1.275	714	168.7	7.38	11.65	141.4	9490	15.4	0	Q3	40719.1	5089.89
2003-2004	24301	2	32	40	Male	White	Married	More than high School	No	No	No	no	yes	high-PIR	Overweight	yes	0.641	656	28.3	10.38	15.2	122.8	12189	13.8	0	Q3	86828.7	10853.6
2003-2004	24305	2	39	34	Female	White	Divorced	More than high School	Yes	No	No	no	yes	high-PIR	Normal	no	1.812	1122	2.7	4.9	14.08	173.8	1268	14.4	0	Q3	79904.1	9988.02
2003-2004	24309	2	42	38	Female	Mexican American	Living with partner	Less than high School	No	No	No	no	yes	high-PIR	obese	no	5.222	401	239.8	6.28	13.02	120.6	31315	12.9	0	Q4	25657.8	3207.22
2003-2004	24311	1	33	26	Female	White	Married	More than high School	No	No	No	no	yes	low-PIR	Overweight	no	16.318	842	172.7	39.96	51.17	96.1	11438	10.7	1	Q4	6057.54	757.192
2003-2004	24313	2	35	66	Male	White	Married	More than high School	No	No	No	no	yes	high-PIR	Overweight	no	1.518	526	38.4	13.85	4.28	80.3	38951	13.8	0	Q3	45122.9	5640.37
2003-2004	24316	1	35	85	Female	White	Widowed	High School	No	No	Yes	yes	yes	low-PIR	obese	no	8.664	1226	183.2	10.95	13.52	127.4	44995	13.6	0	Q4	17317.9	2164.74
2003-2004	24319	2	40	21	Female	Mexican American	Married	More than high School	No	No	No	no	yes	low-PIR	obese	no	-0.956	145	81.1	2.69	13.56	88.7	5375	12.3	0	Q2	3107.52	388.44
2003-2004	24320	2	42	30	Male	Mexican American	Married	Less than high School	Yes	No	No	no	yes	low-PIR	Overweight	yes	2.082	34	24.5	10.08	22.94	250.8	9825	16.1	0	Q3	29497.7	3687.21
2003-2004	24321	1	37	32	Female	White	Married	More than high School	No	No	No	no	no	high-PIR	obese	no	4.833	582	86.2	8.86	17.48	155.6	22028	13.6	0	Q4	7645.12	955.64
2003-2004	24322	2	33	28	Female	White	Married	More than high School	No	No	Yes	no	yes	high-PIR	obese	no	-0.242	192	89.1	10.35	15.19	38.3	2595	11.6	1	Q2	6499.41	812.426
2003-2004	24326	2	34	43	Male	White	Married	More than high School	Yes	No	No	yes	yes	low-PIR	Normal	no	-2.683	448	0.9	4.35	11.07	96.2	1390	18	0	Q1	43476.1	5434.51
2003-2004	24329	1	36	43	Male	White	Living with partner	More than high School	No	No	Yes	no	yes	high-PIR	Overweight	yes	-0.152	478	50.6	6.47	10.01	135.8	15598	16.6	0	Q3	95322.7	11915.3
2003-2004	24330	1	34	72	Male	Mexican American	Married	Less than high School	Yes	No	No	yes	yes	low-PIR	Overweight	no	-2.711	309	20.3	7.02	5.81	77.4	6548	14.6	0	Q1	3238.03	404.753
2003-2004	24332	1	38	26	Male	Mexican American	Living with partner	High School	Yes	Yes	No	yes	no	high-PIR	obese	no	6.67	888	135.1	13.71	32.38	220.7	20975	15.5	0	Q4	31779.5	3972.44
2003-2004	24333	1	33	25	Female	White	Never married	More than high School	Yes	No	No	no	yes	high-PIR	Overweight	yes	-5.404	59	12.7	1.14	3.2	48.3	323	15.4	0	Q1	65699.1	8212.38
2003-2004	24337	2	37	46	Female	Black	Married	High School	No	No	No	yes	yes	low-PIR	Overweight	no	2.689	844	231.6	9.23	5.25	88.2	12795	12.9	0	Q4	29974.8	3746.85
2003-2004	24340	1	33	54	Male	White	Married	More than high School	Yes	No	No	yes	yes	high-PIR	Overweight	no	0.332	499	35.3	8.2	22.04	102.5	9245	15.6	0	Q3	80928.9	10116.1
2003-2004	24348	2	42	65	Male	Black	Married	More than high School	Yes	No	No	yes	yes	low-PIR	obese	no	-0.935	729	120.1	4.99	6.91	69.6	11780	13.4	0	Q2	11962.4	1495.3
2003-2004	24350	1	30	39	Female	White	Never married	More than high School	Yes	No	No	yes	yes	high-PIR	obese	yes	8.117	942	360.1	15.43	11.23	151.2	14755	14.2	0	Q4	72645.7	9080.71
2003-2004	24352	1	37	61	Male	Black	Married	More than high School	Yes	No	No	yes	yes	high-PIR	obese	no	-1.736	278	35	3.83	8.38	171.3	3516	15.6	0	Q2	13357.5	1669.68
2003-2004	24353	1	39	64	Male	Mexican American	Married	More than high School	Yes	No	No	yes	yes	high-PIR	obese	yes	-0.219	416	190.2	8.06	7.25	115.3	3944	14.6	0	Q2	7749.83	968.729
2003-2004	24355	2	30	27	Female	White	Married	More than high School	No	No	No	no	yes	high-PIR	Normal	yes	4.28	461	267.8	12.32	11.68	111.1	9777	12.4	0	Q4	5755.56	719.446
2003-2004	24357	2	32	26	Female	Other	Married	More than high School	No	No	No	no	yes	low-PIR	Overweight	no	-0.665	298	11.1	4.53	11.51	152.8	1158	14.2	0	Q2	92078.2	11509.8
2003-2004	24359	1	40	45	Female	White	Married	More than high School	No	No	No	no	no	high-PIR	Normal	yes	-1.471	156	36.6	5.46	10.44	74.3	8367	14	0	Q2	103729	12966.1
2003-2004	24362	2	43	52	Female	Black	Divorced	More than high School	Yes	No	No	yes	yes	low-PIR	Overweight	yes	0.128	238	88	3.37	13.63	104.5	9070	13.8	0	Q3	29014.7	3626.84
2003-2004	24373	2	40	22	Male	Mexican American	Separated	More than high School	Yes	No	No	no	yes	high-PIR	Overweight	no	-2.547	172	15.9	3.17	12.41	132.9	634	15.2	0	Q1	26176.5	3272.06
2003-2004	24377	1	38	30	Female	Black	Married	More than high School	No	No	No	no	yes	low-PIR	obese	no	0.906	692	30	8.2	13.06	118.4	3666	12.4	0	Q3	35896.6	4487.08
2003-2004	24378	1	35	31	Female	Other	Married	More than high School	No	No	No	no	yes	high-PIR	Normal	no	3.787	405	344.3	4.47	7.35	107.2	20876	13.4	0	Q4	73696.3	9212.04
2003-2004	24380	1	35	77	Female	White	Married	More than high School	No	Yes	Yes	yes	yes	high-PIR	Overweight	no	-0.878	436	177	3.4	4.14	84.1	5702	14.1	0	Q2	43347.9	5418.48
2003-2004	24381	2	43	51	Female	Mexican American	Widowed	High School	Yes	No	No	no	yes	low-PIR	obese	no	7.141	1268	350.5	11.04	7.19	45.2	36445	15.1	0	Q4	14701.8	1837.72
2003-2004	24384	1	39	31	Female	Other	Living with partner	More than high School	No	No	No	no	no	high-PIR	obese	no	0.433	278	115.5	10.62	8.08	92.8	6291	11.9	1	Q3	7006.42	875.802
2003-2004	24389	1	42	30	Male	Black	Never married	More than high School	No	No	No	no	yes	high-PIR	Overweight	no	-2.026	714	34.7	3.98	10.46	100.8	951	14.2	0	Q2	44821.4	5602.67
2003-2004	24392	2	29	25	Female	White	Never married	More than high School	Yes	No	No	no	no	low-PIR	Normal	yes	12.767	344	10	14.9	15.72	687.5	2553	14.9	0	Q4	59465.5	7433.19
2003-2004	24397	1	38	26	Female	Black	Never married	More than high School	No	No	No	no	yes	low-PIR	Normal	no	2.337	580	24.5	10.26	13.35	178.2	4634	11.7	1	Q3	6389.17	798.646
2003-2004	24398	2	35	84	Male	White	Married	More than high School	Yes	No	No	yes	yes	low-PIR	Overweight	no	3.795	1325	60.7	11.65	11.64	102.1	38947	13.6	0	Q4	8285.99	1035.75
2003-2004	24400	2	34	63	Female	White	Widowed	More than high School	Yes	No	Yes	no	yes	low-PIR	Overweight	no	-2.669	348	41.7	5.59	7.62	49.8	1610	15.4	0	Q1	33763.9	4220.48
2003-2004	24404	2	33	51	Female	White	Married	More than high School	No	No	No	no	yes	high-PIR	obese	no	-2.377	318	49	2.73	10.73	66.8	858	14.6	0	Q1	76457	9557.13
2003-2004	24407	2	30	53	Female	White	Married	More than high School	Yes	No	Yes	no	no	high-PIR	Normal	no	-3.387	371	4.5	3.32	6.75	71.3	170	13.9	0	Q1	67706.7	8463.34
2003-2004	24409	1	36	60	Female	Other	Divorced	More than high School	Yes	No	No	yes	yes	high-PIR	Overweight	yes	0.343	476	60.6	9.67	8.98	97.2	7356	13.3	0	Q3	14117.8	1764.73
2003-2004	24412	2	40	66	Male	White	Married	More than high School	No	No	Yes	yes	yes	high-PIR	Overweight	no	0.425	1051	59.7	10.42	10.98	95.3	8771	13.9	0	Q3	38233.3	4779.16
2003-2004	24416	2	30	41	Male	White	Divorced	More than high School	Yes	No	No	no	yes	high-PIR	obese	yes	-1.88	216	19.9	5.39	17.97	97.7	1716	19	0	Q2	82500.2	10312.5
2003-2004	24418	2	39	47	Female	White	Divorced	More than high School	Yes	No	No	yes	yes	low-PIR	Normal	no	-4.925	585	13.6	3.58	2.16	5	260	12.9	0	Q1	45816.3	5727.04
2003-2004	24420	1	31	72	Male	White	Married	More than high School	Yes	No	Yes	yes	yes	low-PIR	Overweight	no	-3.014	351	71.5	6.47	5.75	44.1	3061	15.2	0	Q1	16725.8	2090.72
2003-2004	24422	1	41	22	Female	Black	Never married	More than high School	No	No	No	no	yes	low-PIR	obese	yes	-6.265	16	1	0.35	2.54	30.7	108	12.2	0	Q1	26100.5	3262.57
2003-2004	24423	2	33	29	Female	Mexican American	Married	More than high School	No	No	No	no	yes	low-PIR	obese	no	0.266	208	118.9	3.4	14.67	130.8	246	12.3	0	Q3	9037.76	1129.72
2003-2004	24424	1	30	58	Female	White	Married	High School	Yes	No	No	yes	yes	high-PIR	obese	no	-4.029	147	0.3	1.71	8.6	61	435	13.7	0	Q1	71284.4	8910.55
2003-2004	24425	2	41	39	Female	Black	Never married	High School	Yes	No	No	no	yes	low-PIR	obese	no	10.314	350	107.7	37.14	24.16	163.2	10109	8.6	1	Q4	32534.8	4066.85
2003-2004	24427	2	43	56	Male	Mexican American	Married	Less than high School	No	No	No	no	yes	low-PIR	Normal	no	-0.747	531	116.3	4.1	14.26	115.6	2281	14.6	0	Q2	18819	2352.38
2003-2004	24428	2	34	76	Female	White	Divorced	High School	Yes	No	No	yes	yes	low-PIR	Overweight	no	-4.438	151	0.2	3.95	5.94	42.2	407	14.1	0	Q1	39743.9	4967.99
2003-2004	24430	2	43	39	Female	Other	Married	Less than high School	No	No	No	no	yes	low-PIR	Overweight	no	4.962	489	369.2	10.1	12.37	127.9	3806	14.5	0	Q4	50899.7	6362.46
2003-2004	24434	1	32	28	Female	White	Married	More than high School	No	No	No	no	yes	high-PIR	Overweight	no	5.608	880	52.3	10.62	15.9	152	28117	13.9	0	Q4	7291.98	911.498
2003-2004	24438	1	39	54	Male	White	Married	More than high School	Yes	No	No	yes	yes	high-PIR	Overweight	yes	4.265	804	362	10.1	17.4	118.7	11885	15.1	0	Q4	84165.4	10520.7
2003-2004	24441	2	35	35	Male	White	Married	More than high School	Yes	No	No	no	yes	high-PIR	obese	yes	-0.757	334	51.4	8.51	10.84	96.8	12787	15.5	0	Q2	79696	9962
2003-2004	24444	2	41	35	Male	Mexican American	Married	More than high School	Yes	No	No	no	yes	low-PIR	Overweight	no	1.194	434	60.9	8.1	12.81	224.6	9178	15.4	0	Q3	28950.1	3618.77
2003-2004	24445	1	36	29	Female	White	Never married	More than high School	No	No	No	no	no	low-PIR	Normal	yes	-3.139	166	93.6	2.49	6.16	55.3	1951	14.4	0	Q1	72126	9015.76
2003-2004	24447	2	36	41	Male	White	Married	More than high School	No	No	No	no	yes	high-PIR	Normal	yes	-2.307	390	23.7	6.18	5.75	116.1	4450	15.7	0	Q1	119657	14957.2
2003-2004	24448	2	40	60	Male	Mexican American	Married	Less than high School	Yes	Yes	No	yes	no	low-PIR	Overweight	no	5.594	1241	248.4	11.52	16.06	125.6	30420	14.5	0	Q4	3070.33	383.791
2003-2004	24452	2	39	36	Female	White	Never married	More than high School	Yes	No	No	yes	yes	low-PIR	obese	no	-0.275	436	26.1	16.25	10.21	50.1	142	13.4	0	Q2	79904.1	9988.02
2003-2004	24455	1	34	69	Male	Mexican American	Married	Less than high School	Yes	No	No	yes	yes	low-PIR	Overweight	no	-3.847	122	24.4	4.85	3.58	40.2	9571	12.9	1	Q1	4346.33	543.291
2003-2004	24456	2	34	20	Male	White	Living with partner	More than high School	No	No	No	yes	yes	low-PIR	obese	no	-1.641	496	29.9	2.79	12.06	159.8	201	15.6	0	Q2	48016.3	6002.03
2003-2004	24458	1	33	51	Male	White	Divorced	More than high School	Yes	No	No	no	yes	high-PIR	Normal	no	0.484	909	70.4	11.55	16.13	67	6809	15.6	0	Q3	80928.9	10116.1
2003-2004	24460	2	39	46	Female	White	Married	More than high School	Yes	No	No	no	yes	high-PIR	Overweight	no	4.241	1329	54.1	14.33	14.23	133.3	4710	13.4	0	Q4	105218	13152.3
2003-2004	24462	2	32	80	Female	White	Widowed	More than high School	No	No	No	no	yes	low-PIR	obese	no	-0.639	267	28.3	6.69	7.28	86.9	16425	12.5	0	Q2	24121.4	3015.18
2003-2004	24463	1	35	59	Female	Black	Divorced	Less than high School	No	No	No	yes	yes	low-PIR	Overweight	no	-2.204	430	29.1	5.29	8.16	74.8	862	12.5	0	Q2	26034.7	3254.34
2003-2004	24466	2	33	32	Male	Black	Married	More than high School	No	No	No	no	no	high-PIR	obese	yes	-0.831	217	7.4	4.95	26.04	128.1	512	15.4	0	Q2	27002.7	3375.34
2003-2004	24469	2	34	70	Female	Other	Widowed	More than high School	Yes	No	No	no	yes	low-PIR	Normal	no	5.852	545	173.3	8.15	16.23	140.4	29308	15.7	0	Q4	50582.7	6322.84
2003-2004	24471	1	41	22	Female	Mexican American	Never married	High School	Yes	No	No	no	no	low-PIR	Normal	no	-6.731	17	4.5	1.18	1.27	7	332	13.9	0	Q1	24690.6	3086.32
2003-2004	24474	1	43	44	Male	Mexican American	Married	More than high School	Yes	No	No	no	no	low-PIR	obese	no	-1.029	404	96.4	6.22	9.58	89.6	10260	17	0	Q2	18819	2352.38
2003-2004	24475	2	42	80	Male	White	Married	More than high School	Yes	No	No	no	yes	high-PIR	Normal	no	-5.08	143	51.3	1.33	2.73	33.8	347	15.9	0	Q1	16695	2086.87
2003-2004	24478	2	35	60	Female	White	Divorced	More than high School	Yes	No	No	no	no	low-PIR	Normal	no	-4.177	50	1.8	3	4.34	89.8	269	13.7	0	Q1	28053.2	3506.66
2003-2004	24479	1	38	26	Female	White	Separated	More than high School	Yes	No	No	no	yes	low-PIR	obese	no	-1.487	934	60.5	3.6	5.75	79.3	1205	13.1	0	Q2	59368.5	7421.06
2003-2004	24482	2	40	33	Female	Mexican American	Never married	More than high School	No	No	No	no	yes	low-PIR	obese	no	1.808	678	73.4	12.37	13.96	75.5	6477	13.2	0	Q3	23574.8	2946.85
2003-2004	24486	2	30	52	Male	White	Married	More than high School	No	Yes	No	yes	yes	high-PIR	obese	no	4.459	1082	235.3	12.13	11.55	256.6	3946	15.1	0	Q4	76894.6	9611.82
2003-2004	24492	2	29	44	Male	White	Divorced	More than high School	No	No	No	no	yes	high-PIR	obese	yes	5.963	418	38.2	18.2	15.46	200.9	49920	14.3	0	Q4	78590.4	9823.8
2003-2004	24494	1	30	46	Male	Black	Married	More than high School	Yes	No	No	yes	no	low-PIR	Normal	yes	-1.838	124	125.3	3.62	11.72	107.5	1648	15.4	0	Q2	23269.9	2908.74
2003-2004	24498	2	38	61	Male	Mexican American	Married	Less than high School	Yes	No	No	no	yes	low-PIR	Overweight	no	0.989	855	32.8	7.52	14.98	215.4	1906	19	0	Q3	3300.11	412.513
2003-2004	24499	2	36	32	Female	Black	Married	More than high School	No	No	No	no	no	low-PIR	Normal	no	2.594	401	124.4	8.93	9.79	92.1	24887	12	1	Q4	44951.9	5618.99
2003-2004	24500	2	30	66	Male	Black	Widowed	More than high School	No	Yes	No	yes	yes	high-PIR	obese	yes	-0.789	384	42.5	6.01	12.83	114	11654	11.8	1	Q2	11184	1398
2003-2004	24502	1	32	40	Male	White	Married	More than high School	Yes	No	No	no	yes	high-PIR	Overweight	yes	2.672	717	165.6	9	14.42	139	19987	15.5	0	Q4	104523	13065.4
2003-2004	24503	2	37	26	Female	White	Married	More than high School	No	No	No	no	no	high-PIR	Normal	no	1.657	636	28.6	3.63	15.67	151.6	10175	13.7	0	Q3	7077.67	884.709
2003-2004	24504	1	33	72	Male	Mexican American	Married	Less than high School	Yes	No	No	no	yes	low-PIR	Overweight	no	-2.328	149	111.4	5.7	9.34	78.8	1127	15.6	0	Q1	7311.64	913.955
2003-2004	24507	2	39	51	Female	Other	Married	More than high School	No	No	No	yes	yes	high-PIR	Normal	yes	4.722	334	57.8	8.28	6.19	182.5	45657	13.9	0	Q4	78406.8	9800.85
2003-2004	24508	1	35	53	Female	Other	Married	More than high School	No	No	No	yes	yes	high-PIR	Overweight	yes	14.413	873	147.8	20.16	12.35	435.6	37605	13.9	0	Q4	72315.3	9039.42
2003-2004	24509	2	32	56	Male	White	Married	More than high School	Yes	No	No	no	yes	high-PIR	Normal	yes	0.397	790	62.5	7.59	17.28	130.3	4075	16.4	0	Q3	113423	14177.9
2003-2004	24511	2	35	49	Female	Other	Married	More than high School	Yes	No	No	no	yes	high-PIR	Normal	yes	-1.18	173	79.6	2.88	9.22	77	12599	15.1	0	Q2	102300	12787.5
2003-2004	24513	2	34	54	Female	Mexican American	Divorced	More than high School	Yes	No	No	yes	yes	low-PIR	Normal	no	-5.972	269	9.3	0.9	0.51	2.6	5223	15.6	0	Q1	20164.8	2520.6
2003-2004	24515	1	33	69	Female	White	Married	More than high School	No	No	No	yes	yes	low-PIR	obese	no	3.194	789	234.4	8.42	4.39	54.7	28371	10.4	1	Q4	24915.7	3114.47
2003-2004	24517	2	34	45	Male	White	Married	More than high School	Yes	No	No	no	yes	low-PIR	obese	no	2.801	572	82.1	10.86	15.28	143.6	28484	16.3	0	Q4	43476.1	5434.51
2003-2004	24521	1	41	30	Female	White	Never married	More than high School	Yes	No	No	no	yes	high-PIR	obese	yes	0.789	402	16.4	8.96	11.66	106.2	13308	12.5	0	Q3	69992.9	8749.11
2003-2004	24523	2	41	23	Male	Mexican American	Married	High School	No	No	No	no	no	low-PIR	Overweight	yes	-0.181	344	293.1	4.61	5.36	101.2	5239	17	0	Q2	28803.3	3600.41
2003-2004	24525	1	32	46	Female	White	Divorced	Less than high School	No	No	No	no	yes	high-PIR	Normal	no	2.279	388	138.9	4.36	4.12	55.6	46738	12.9	0	Q3	115113	14389.2
2003-2004	24529	1	32	50	Female	Black	Widowed	More than high School	No	No	No	no	no	low-PIR	Normal	no	3.703	1050	31	9.24	10.88	74.2	35264	12.3	0	Q4	30882.4	3860.3
2003-2004	24539	1	39	51	Male	Mexican American	Never married	Less than high School	Yes	No	No	no	yes	low-PIR	Normal	yes	0.157	254	258.7	3.11	16.24	102.9	3093	16	0	Q3	17305	2163.12
2003-2004	24542	2	41	43	Male	Black	Married	More than high School	No	No	No	no	yes	high-PIR	Overweight	no	-3.313	167	41.1	3.55	6.59	106.3	272	15.1	0	Q1	23201.5	2900.19
2003-2004	24545	2	31	56	Female	White	Married	More than high School	No	No	No	yes	no	low-PIR	obese	no	2.621	577	147	7.2	13.75	83.2	16902	13.3	0	Q4	42149.1	5268.64
2003-2004	24551	1	40	41	Male	Mexican American	Married	Less than high School	Yes	No	No	no	no	low-PIR	Overweight	no	1.759	222	197.9	8.33	19.03	151.4	7838	15.1	0	Q3	18049.4	2256.17
2003-2004	24560	2	31	58	Male	White	Married	More than high School	Yes	No	Yes	no	yes	low-PIR	Overweight	no	-2.094	419	36.2	4.42	9.48	104.1	5419	13.9	0	Q2	36014.4	4501.8
2003-2004	24562	2	30	62	Female	White	Married	More than high School	No	No	No	no	yes	high-PIR	obese	no	0.231	826	15.8	5.88	15.04	96.9	1076	13.3	0	Q3	43971.1	5496.39
2003-2004	24565	2	30	70	Female	White	Married	More than high School	No	Yes	No	yes	yes	high-PIR	obese	no	9.328	714	198.7	22.61	26.17	136.4	12232	15.1	0	Q4	40585.3	5073.16
2003-2004	24568	2	39	33	Female	Mexican American	Married	More than high School	No	No	No	no	yes	low-PIR	Overweight	yes	0.359	642	22.6	5.02	13	116.9	6675	13.5	0	Q3	28616.5	3577.06
2003-2004	24571	1	42	67	Female	Black	Divorced	More than high School	No	Borderline	No	yes	yes	low-PIR	Overweight	no	-1.139	456	153	6.66	4.08	20.3	11789	12.7	0	Q2	22902.9	2862.87
2003-2004	24572	1	31	31	Female	White	Married	More than high School	No	No	No	no	no	high-PIR	Normal	no	-3.606	290	4	6.7	6.16	39	416	13.3	0	Q1	82408.7	10301.1
2003-2004	24573	1	32	56	Female	White	Married	More than high School	Yes	No	Yes	no	yes	high-PIR	obese	no	-0.896	1166	53.5	3.33	9.21	60.1	1388	14.1	0	Q2	85780.7	10722.6
2003-2004	24574	2	32	52	Female	White	Married	More than high School	No	No	No	yes	yes	high-PIR	obese	yes	3.006	917	39.2	8.06	23.39	103.4	3633	14.6	0	Q4	99870.6	12483.8
2003-2004	24575	2	34	64	Female	White	Married	More than high School	Yes	No	No	no	yes	high-PIR	Normal	no	7.598	933	73.4	12.26	7.49	342	19398	15	0	Q4	59586.2	7448.27
2003-2004	24576	1	34	37	Male	White	Married	More than high School	No	No	No	yes	yes	high-PIR	obese	no	7.424	939	116.4	14.68	28.1	175.7	42586	16.5	0	Q4	95591.3	11948.9
2003-2004	24582	2	38	38	Female	Mexican American	Married	More than high School	No	No	No	no	yes	high-PIR	Normal	no	-0.512	691	124.5	2.66	6.98	71	9434	15.6	0	Q2	40121.3	5015.16
2003-2004	24583	1	42	63	Female	White	Widowed	More than high School	Yes	No	Yes	no	yes	high-PIR	Overweight	no	-4.192	134	9.2	2.7	7.17	47	1406	14.7	0	Q1	82419.7	10302.5
2003-2004	24586	2	41	54	Male	White	Married	More than high School	Yes	No	No	yes	yes	low-PIR	obese	no	-0.11	593	61.8	10.32	6.68	149.6	7413	17.9	0	Q3	29787.5	3723.43
2003-2004	24588	1	29	78	Male	White	Married	More than high School	Yes	No	No	no	yes	low-PIR	Normal	no	1.457	690	167.7	5.52	19.15	159.4	2741	13.7	0	Q3	13365.2	1670.65
2003-2004	24589	2	42	60	Male	Mexican American	Married	Less than high School	Yes	Yes	No	yes	no	low-PIR	obese	no	1.02	874	82.3	5.4	14.75	130.7	14948	12.4	1	Q3	2524.38	315.547
2003-2004	24599	1	29	84	Male	White	Married	More than high School	Yes	No	No	no	yes	high-PIR	Overweight	no	0.524	1228	89.6	5.78	9.81	99	12818	15.8	0	Q3	18611.9	2326.49
2003-2004	24603	1	31	48	Male	White	Divorced	More than high School	Yes	No	No	no	yes	low-PIR	Overweight	no	3.036	351	38.7	8.63	19.26	174.9	34043	16.7	0	Q4	123109	15388.7
2003-2004	24604	1	31	55	Female	White	Divorced	More than high School	No	No	No	no	yes	high-PIR	Overweight	no	3.893	1080	131	6.04	12.52	120.1	18937	15.2	0	Q4	49556.2	6194.52
2003-2004	24605	2	36	40	Female	Black	Divorced	More than high School	No	No	No	no	no	low-PIR	obese	no	-6.412	214	18.8	0.94	0.81	2.1	218	12.3	0	Q1	35353.9	4419.24
2003-2004	24608	2	40	80	Male	Mexican American	Widowed	Less than high School	No	No	No	yes	yes	low-PIR	Overweight	no	1.637	203	131.8	5.68	3.13	23	62317	11.9	1	Q3	2209.22	276.152
2003-2004	24609	2	30	46	Male	White	Married	More than high School	Yes	No	No	no	no	high-PIR	Overweight	no	1.933	364	152.4	19.39	6.89	152.5	7464	15.9	0	Q3	82500.2	10312.5
2003-2004	24610	1	38	33	Male	White	Never married	More than high School	No	No	No	no	no	low-PIR	obese	yes	4.344	1154	102.3	15.19	19.23	151	18781	15.9	0	Q4	42636.6	5329.57
2003-2004	24611	2	32	81	Female	White	Widowed	More than high School	Yes	No	No	yes	no	low-PIR	Normal	no	-3.906	123	25.7	3.2	4.55	49.1	5935	13.8	0	Q1	23916.8	2989.6
2003-2004	24616	2	42	49	Male	Mexican American	Married	More than high School	Yes	No	No	no	yes	high-PIR	Overweight	yes	1.454	212	127.9	8.83	11.71	152.6	21042	16.6	0	Q3	16910.4	2113.8
2003-2004	24617	2	36	61	Female	White	Widowed	More than high School	No	No	No	yes	yes	high-PIR	Normal	no	-2.794	419	121.3	2.41	2.42	43.2	6494	14.1	0	Q1	63775.1	7971.89
2003-2004	24620	2	30	54	Male	White	Married	More than high School	No	No	No	no	yes	high-PIR	Overweight	no	1.207	910	25.7	8.77	17.16	156.2	9143	16	0	Q3	76894.6	9611.82
2003-2004	24622	1	34	66	Male	Mexican American	Married	High School	No	Yes	No	yes	yes	high-PIR	Overweight	no	-5.155	72	65.6	1.92	2.12	23.3	634	12.3	1	Q1	4346.33	543.291
2003-2004	24625	1	36	24	Female	Black	Married	High School	No	No	No	no	yes	low-PIR	obese	no	2.64	326	24.3	5.88	11.86	251.4	9651	10.8	1	Q4	6373.76	796.72
2003-2004	24626	1	31	35	Male	White	Married	More than high School	No	No	No	no	yes	high-PIR	obese	no	1.63	962	40	6.21	18.87	116	20948	17.1	0	Q3	105624	13203
2003-2004	24627	1	32	78	Male	White	Widowed	Less than high School	No	No	No	yes	no	low-PIR	thin	no	-3.041	385	23.7	1.88	10.33	65.6	6574	13.3	0	Q1	14200.7	1775.08
2003-2004	24630	1	36	23	Female	Other	Never married	More than high School	Yes	No	No	no	yes	high-PIR	obese	no	-5.629	6	10.7	0.4	3.23	51.6	87	12	1	Q1	72126	9015.76
2003-2004	24631	1	30	38	Male	Black	Married	More than high School	Yes	No	No	no	yes	low-PIR	obese	no	5.231	722	585	7.32	15.04	136.6	4307	15.3	0	Q4	25175.8	3146.98
2003-2004	24632	1	40	40	Male	White	Married	More than high School	No	No	No	yes	yes	high-PIR	obese	no	7.64	998	394.9	9.19	17.94	208	30015	18.5	0	Q4	94185.7	11773.2
2003-2004	24636	1	35	22	Female	Black	Married	More than high School	No	No	No	no	yes	low-PIR	Overweight	no	1.639	101	288.2	12.42	10.18	50.9	2237	14.8	0	Q3	5891.87	736.484
2003-2004	24640	1	30	46	Female	Black	Separated	More than high School	Yes	No	No	yes	no	high-PIR	Overweight	yes	-3.872	201	8.5	3.32	5.89	68.6	263	12.8	0	Q1	25663.5	3207.94
2003-2004	24641	1	30	24	Male	Black	Never married	More than high School	No	No	No	yes	no	low-PIR	obese	no	5.347	277	124.2	10.13	27.56	230.6	29517	16.5	0	Q4	23090.4	2886.3
2003-2004	24642	2	31	85	Female	White	Widowed	More than high School	No	No	No	yes	yes	low-PIR	Normal	no	-2.23	393	67.8	3.66	10.12	51.9	841	14	0	Q1	20755	2594.38
2003-2004	24643	1	43	65	Female	Mexican American	Separated	Less than high School	No	No	No	no	yes	high-PIR	Overweight	yes	-0.045	353	125.6	4.39	10.59	118.1	1446	13.7	0	Q3	3260.76	407.595
2003-2004	24644	2	30	78	Male	White	Married	Less than high School	Yes	No	No	no	yes	low-PIR	Overweight	yes	-1.099	363	227	3.75	7.24	78.6	4703	16.3	0	Q2	11208.6	1401.07
2003-2004	24647	1	35	61	Female	White	Married	More than high School	Yes	No	Yes	no	yes	high-PIR	Overweight	no	-1.821	194	16.7	3.98	7.7	88.4	11591	13.9	0	Q2	46964.1	5870.51
2003-2004	24648	1	41	53	Male	Black	Living with partner	More than high School	Yes	No	No	yes	yes	low-PIR	Overweight	no	-4.332	351	12.8	4.62	3.4	5.9	7407	15.6	0	Q1	22420.2	2802.53
2003-2004	24649	1	37	33	Female	Black	Separated	More than high School	No	No	No	no	yes	low-PIR	obese	no	-3.791	471	0.6	3.34	4.86	58.5	510	13.8	0	Q1	32630.7	4078.84
2003-2004	24651	1	43	24	Male	Mexican American	Married	High School	No	No	No	no	yes	low-PIR	obese	yes	9.884	982	163.2	27.25	26.8	270.9	27154	14.8	0	Q4	23960.2	2995.02
2003-2004	24653	2	30	54	Male	Other	Married	More than high School	No	No	No	no	yes	low-PIR	Overweight	no	2.095	840	136.1	6.68	17.39	112	19351	16	0	Q3	28684.3	3585.54
2003-2004	24655	1	42	26	Male	Black	Never married	High School	No	No	No	no	no	low-PIR	Normal	no	3.937	727	185.6	6.34	34.12	143.4	10696	15	0	Q4	20554.3	2569.29
2003-2004	24656	1	35	57	Male	Black	Married	More than high School	No	Yes	No	no	yes	low-PIR	Normal	no	-2.228	230	11.2	7.31	10.29	123.8	409	14.4	0	Q1	23606.5	2950.81
2003-2004	24659	1	38	31	Male	White	Married	More than high School	Yes	No	No	no	yes	high-PIR	obese	yes	-0.997	195	23.2	8.86	9.01	82.3	20068	16.2	0	Q2	81981.7	10247.7
2003-2004	24660	1	42	44	Female	Black	Never married	More than high School	Yes	No	No	yes	yes	low-PIR	obese	yes	-3.34	357	84.9	2.54	5.42	41.4	1178	9.4	1	Q1	22844.8	2855.6
2003-2004	24662	2	37	63	Female	White	Married	High School	No	No	No	no	yes	high-PIR	obese	no	-3.324	552	8.8	2.95	7.99	37.7	1775	13.1	0	Q1	54071.6	6758.95
2003-2004	24669	2	30	42	Male	White	Married	More than high School	No	No	No	no	yes	high-PIR	obese	no	2.91	649	173.7	8.36	11.07	215.9	15625	14.8	0	Q4	82500.2	10312.5
2003-2004	24671	1	39	72	Female	Black	Never married	More than high School	No	No	No	yes	yes	low-PIR	Overweight	no	-1.222	220	14	3.95	6.2	77.4	22391	15	0	Q2	17483.1	2185.38
2003-2004	24672	1	38	37	Male	White	Married	High School	Yes	No	No	no	yes	low-PIR	Normal	yes	1.224	751	64.6	7.78	13.19	206.7	6308	17.6	0	Q3	81981.7	10247.7
2003-2004	24673	1	34	63	Male	Mexican American	Married	More than high School	No	Yes	No	no	yes	high-PIR	obese	no	0.317	473	11.2	7.39	18.99	168.5	6616	16.3	0	Q3	3300.11	412.513
2003-2004	24676	2	32	37	Female	Mexican American	Divorced	More than high School	Yes	No	No	no	yes	low-PIR	obese	no	0.339	933	18.7	5.37	10.14	56.6	17567	13.8	0	Q3	32446.4	4055.8
2003-2004	24680	1	34	74	Female	Mexican American	Widowed	Less than high School	No	No	No	yes	yes	low-PIR	obese	no	0.076	307	210.9	8.74	5.82	69.2	3210	14.9	0	Q3	4289.96	536.245
2003-2004	24687	2	32	61	Male	White	Married	More than high School	Yes	No	No	yes	yes	high-PIR	Overweight	yes	1.068	471	224.5	9.83	8.72	80.7	14769	14.6	0	Q3	59114.5	7389.31
2003-2004	24688	2	30	40	Male	White	Married	More than high School	Yes	No	No	yes	no	high-PIR	Overweight	yes	2.907	1234	83.5	6.98	11.79	127.7	31766	15.9	0	Q4	82500.2	10312.5
2003-2004	24693	1	37	43	Male	Black	Married	More than high School	No	No	No	no	yes	high-PIR	Overweight	no	1.102	551	48.7	6.27	21.1	128.4	16255	14.6	0	Q3	26397.3	3299.66
2003-2004	24701	2	35	33	Female	White	Married	More than high School	No	No	No	no	yes	high-PIR	obese	no	3.879	539	52.2	5.86	17.8	134.4	26778	16.3	0	Q4	77688.4	9711.05
2003-2004	24702	2	31	71	Female	White	Married	More than high School	Yes	No	Yes	no	yes	low-PIR	Normal	no	1.988	870	87	10.47	13.35	87	5447	13.3	0	Q3	51510.4	6438.8
2003-2004	24703	1	38	60	Male	Black	Married	More than high School	No	No	Yes	no	yes	high-PIR	obese	no	-2.171	156	141.4	5.58	7.73	45.5	7414	13.1	0	Q2	12953.5	1619.19
2003-2004	24705	2	35	85	Male	Black	Widowed	More than high School	No	No	No	no	no	low-PIR	Overweight	no	2.746	738	49.3	7.03	8.19	113.7	50194	14.2	0	Q4	11319.3	1414.91
2003-2004	24707	1	31	82	Male	White	Married	More than high School	Yes	No	No	yes	yes	high-PIR	Normal	no	-3.132	392	8.1	4.99	9.95	74.4	315	16.6	0	Q1	23291.7	2911.46
2003-2004	24708	2	38	70	Male	Mexican American	Married	Less than high School	Yes	No	No	no	yes	low-PIR	Overweight	no	4.131	782	56.7	28.62	14.79	197.5	1130	16	0	Q4	3759.81	469.977
2003-2004	24710	2	30	66	Male	White	Married	More than high School	Yes	No	Yes	yes	yes	low-PIR	Overweight	yes	1.88	252	156	20.45	12.53	140.8	1090	16.5	0	Q3	40076.4	5009.54
2003-2004	24717	1	36	66	Female	Black	Never married	More than high School	No	No	No	yes	yes	high-PIR	Overweight	no	0.927	552	14.6	9.52	15.24	86.6	8162	13.8	0	Q3	14117.8	1764.73
2003-2004	24719	1	41	31	Female	Black	Married	More than high School	Yes	No	No	yes	yes	low-PIR	obese	yes	-1.296	308	7	4.71	7.85	119.6	7948	12.2	0	Q2	39336	4917
2003-2004	24720	1	33	24	Female	White	Living with partner	More than high School	Yes	No	No	no	yes	high-PIR	Overweight	no	1.192	327	287.7	4.29	6.53	94.4	7390	12.1	0	Q3	65699.1	8212.38
2003-2004	24721	1	37	58	Female	White	Married	More than high School	No	No	Yes	yes	yes	high-PIR	Overweight	no	1.536	728	70.4	7.71	16.35	70.6	8838	13.9	0	Q3	80864.4	10108.1
2003-2004	24722	2	37	23	Female	White	Living with partner	More than high School	Yes	No	No	no	no	low-PIR	Normal	yes	-1.595	174	22.1	2.75	10.59	135.5	1497	13.8	0	Q2	76763.2	9595.41
2003-2004	24723	2	40	78	Male	Mexican American	Married	Less than high School	Yes	No	No	yes	yes	low-PIR	Overweight	no	-4.332	136	73.1	1.38	6.18	41.8	779	14.4	0	Q1	4264.57	533.071
2003-2004	24725	2	35	21	Female	Black	Never married	More than high School	No	No	No	no	no	low-PIR	Overweight	no	-3.812	99	8.3	2.84	7.06	61.8	3050	14	0	Q1	28970.2	3621.27
2003-2004	24726	2	41	22	Male	Black	Never married	High School	Yes	No	No	no	yes	low-PIR	thin	no	-6.19	77	0	0.31	2.07	17.3	42	15.1	0	Q1	23022.5	2877.81
2003-2004	24730	1	29	45	Male	White	Married	High School	Yes	No	No	no	yes	high-PIR	Overweight	yes	1.012	841	34.2	8.93	16.68	186.1	2377	15.1	0	Q3	98374.1	12296.8
2003-2004	24731	2	39	56	Female	Black	Married	More than high School	Yes	Yes	No	yes	yes	high-PIR	Overweight	no	-4.365	116	81.9	1.37	2.72	40.3	3419	11.9	1	Q1	28227.7	3528.47
2003-2004	24733	2	34	48	Female	Other	Married	More than high School	Yes	No	No	no	yes	low-PIR	obese	no	-5.119	43	4.3	5.78	3.7	20.1	37	14.1	0	Q1	53613.8	6701.73
2003-2004	24736	1	37	30	Female	White	Married	More than high School	No	No	No	no	yes	high-PIR	obese	no	6.553	679	53.6	9.78	26.33	180.5	18448	13.6	0	Q4	7645.12	955.64
2003-2004	24738	2	33	26	Female	Black	Never married	High School	Yes	No	No	no	yes	low-PIR	Overweight	yes	-4.613	58	18.6	3.02	4.73	52.7	260	12.1	0	Q1	6229.32	778.665
2003-2004	24739	1	41	71	Male	White	Married	More than high School	Yes	No	Yes	yes	yes	high-PIR	Overweight	yes	-4.279	598	9.7	3.59	4.19	30.4	471	16.3	0	Q1	28872.8	3609.09
2003-2004	24742	1	42	83	Female	White	Widowed	High School	No	No	No	yes	yes	low-PIR	obese	no	0.757	591	56.6	5.66	8.12	101.4	18343	13.7	0	Q3	30652.1	3831.52
2003-2004	24745	2	37	55	Female	Black	Married	More than high School	No	No	No	yes	no	high-PIR	Normal	yes	-3.803	169	115.8	2.12	2.9	42.6	1738	11.7	1	Q1	29974.8	3746.85
2003-2004	24746	2	35	47	Male	White	Married	More than high School	No	No	No	no	yes	high-PIR	Normal	no	2.828	1149	267.2	8.98	14.65	121.5	4678	14.1	0	Q4	92889	11611.1
2003-2004	24748	2	30	80	Female	White	Widowed	More than high School	No	No	No	yes	yes	low-PIR	Overweight	no	-1.471	418	115.8	3.19	8.07	72.9	2805	14.7	0	Q2	16214.3	2026.78
2003-2004	24751	2	37	76	Female	White	Never married	More than high School	No	No	No	yes	yes	low-PIR	Overweight	no	-0.883	605	59.4	6.87	5.72	66.2	10141	12.5	0	Q2	49908.1	6238.52
2003-2004	24752	2	31	54	Female	White	Married	More than high School	Yes	Yes	Yes	yes	yes	high-PIR	Overweight	no	-2.041	449	36.8	6.48	6.44	61.2	4683	14.9	0	Q2	85932.6	10741.6
2003-2004	24755	1	37	79	Female	White	Widowed	More than high School	Yes	No	Yes	yes	yes	high-PIR	Overweight	no	-3.539	414	44	2.21	3.44	68.4	1871	13.6	0	Q1	48472.4	6059.05
2003-2004	24756	1	29	38	Female	White	Divorced	More than high School	No	No	No	no	yes	high-PIR	Overweight	yes	-2.045	255	35.3	7.67	5.98	84.4	2611	14.3	0	Q2	82276	10284.5
2003-2004	24757	1	30	82	Female	White	Widowed	High School	Yes	No	No	yes	yes	high-PIR	obese	no	-3.398	181	65.8	2.33	2.83	94.2	1112	13.6	0	Q1	17217.1	2152.13
2003-2004	24759	1	29	68	Female	White	Married	More than high School	Yes	Yes	No	yes	yes	low-PIR	obese	no	-1.347	364	10.9	1.98	18.56	76.9	50	15.2	0	Q2	52431.6	6553.95
2003-2004	24760	2	33	25	Female	White	Married	More than high School	Yes	No	No	no	yes	high-PIR	obese	no	1.711	1327	50.7	4.8	12.15	112.1	6327	12.3	0	Q3	6499.41	812.426
2003-2004	24762	2	42	32	Male	Mexican American	Married	More than high School	Yes	No	No	no	yes	low-PIR	Overweight	yes	7.896	937	317.7	9.16	19.08	272.2	30713	15.8	0	Q4	29497.7	3687.21
2003-2004	24763	1	29	52	Female	White	Married	More than high School	Yes	No	No	yes	no	high-PIR	Normal	no	2.05	504	179.4	6.79	9.06	89.6	16848	14.4	0	Q3	80734.2	10091.8
2003-2004	24767	2	32	30	Female	White	Married	More than high School	No	No	No	no	yes	high-PIR	obese	no	0.417	978	91.2	5.82	11.78	54.1	5442	12.2	0	Q3	9442	1180.25
2003-2004	24768	2	40	70	Male	Mexican American	Married	Less than high School	Yes	No	Yes	yes	yes	high-PIR	Overweight	no	-3.561	52	20.9	2.94	6.93	61.6	10192	13.1	0	Q1	3012.57	376.571
2003-2004	24771	1	34	77	Male	Mexican American	Married	Less than high School	Yes	No	No	no	no	low-PIR	Normal	no	-0.68	737	233.9	5.35	7.07	59.6	2273	13.3	0	Q2	3238.03	404.753
2003-2004	24773	1	32	61	Female	White	Widowed	More than high School	No	No	No	no	yes	high-PIR	Normal	no	0.793	267	73	4.11	14.21	142	7094	14.2	0	Q3	55708.9	6963.62
2003-2004	24776	2	30	73	Female	White	Widowed	More than high School	No	No	No	yes	yes	high-PIR	obese	no	-0.767	638	23.7	4.31	9.08	98.1	7521	13.5	0	Q2	40585.3	5073.16
2003-2004	24783	1	40	21	Female	Mexican American	Married	Less than high School	No	No	No	no	no	low-PIR	Normal	no	7.757	697	377.4	10.47	14.07	168.1	15141	12.6	0	Q4	31018.9	3877.36
2003-2004	24784	1	38	69	Female	White	Married	High School	Yes	No	Yes	yes	yes	high-PIR	obese	no	7.926	4581	56.5	4.29	8.02	120.8	10720	14.9	0	Q4	50928	6366
2003-2004	24785	2	30	78	Male	White	Living with partner	More than high School	Yes	No	No	yes	yes	high-PIR	Overweight	no	-4.236	263	2.5	2.89	5.98	70.3	248	14.6	0	Q1	28463	3557.88
2003-2004	24787	2	37	65	Female	Black	Widowed	High School	Yes	No	No	yes	yes	high-PIR	obese	no	-1.9	288	20	2.7	10.68	94.5	4419	14.4	0	Q2	15025.5	1878.19
2003-2004	24788	2	29	53	Female	Other	Married	More than high School	No	No	No	no	yes	high-PIR	Overweight	no	13.097	1818	422.5	17.73	15.97	116.6	33797	14.9	0	Q4	64498	8062.25
2003-2004	24789	2	38	29	Male	Mexican American	Living with partner	More than high School	Yes	No	No	no	no	low-PIR	obese	yes	-1.701	748	46.9	4.04	10.18	110.4	1352	16	0	Q2	44549.1	5568.64
2003-2004	24791	1	34	68	Male	Mexican American	Widowed	Less than high School	Yes	No	No	no	no	high-PIR	Normal	no	-3.258	462	44.5	2.42	6.95	76	1819	15.5	0	Q1	3300.11	412.513
2003-2004	24794	1	39	34	Female	Other	Married	More than high School	No	No	No	no	yes	high-PIR	Normal	no	12.554	1290	178.4	20.49	27.02	297.4	6713	12.3	0	Q4	7006.42	875.802
2003-2004	24795	1	35	80	Female	White	Divorced	More than high School	Yes	No	No	yes	yes	low-PIR	Normal	no	-4.199	126	7.4	2.11	4.46	45.8	8055	12.7	0	Q1	17466.1	2183.26
2003-2004	24800	1	36	25	Male	Black	Never married	High School	Yes	No	No	no	no	high-PIR	Normal	yes	-0.883	13	88.6	17.71	8.46	88	329	14.8	0	Q2	25340.2	3167.52
2003-2004	24805	2	31	39	Female	White	Married	More than high School	No	No	No	no	no	high-PIR	obese	yes	7.984	1333	133.4	8.46	25.93	110.3	27548	12.6	0	Q4	72619.9	9077.48
2003-2004	24809	1	32	37	Male	White	Married	More than high School	Yes	No	No	no	yes	high-PIR	Normal	no	-4.093	156	63.2	1.96	5.5	52.5	2347	16.6	0	Q1	89677.8	11209.7
2003-2004	24811	2	31	61	Female	Black	Separated	High School	Yes	Yes	No	yes	yes	low-PIR	obese	no	-2.158	135	151.9	2.37	5.39	83.5	1609	10.5	1	Q2	15507.9	1938.49
2003-2004	24812	2	34	77	Female	Black	Divorced	Less than high School	Yes	No	No	yes	yes	low-PIR	obese	no	-0.931	989	2.6	6.94	5.5	100.9	2279	12.8	0	Q2	21645	2705.63
2003-2004	24816	2	38	67	Female	Mexican American	Married	More than high School	No	Yes	No	yes	yes	low-PIR	Normal	no	4.277	895	115.6	8.75	19.11	153.4	4412	12.7	0	Q4	4727.69	590.961
2003-2004	24818	1	36	42	Male	Black	Married	High School	Yes	No	No	yes	no	low-PIR	Overweight	no	4.687	1465	182.6	8.92	11.71	175.3	25271	14.4	0	Q4	25537.2	3192.15
2003-2004	24821	2	39	39	Female	White	Never married	High School	Yes	No	No	yes	yes	low-PIR	obese	no	-3.122	291	52.6	1.82	11.64	26.8	1442	14.3	0	Q1	49519.1	6189.88
2003-2004	24823	1	31	85	Male	White	Married	More than high School	No	No	Yes	yes	no	high-PIR	Normal	no	1.431	863	112.6	10.3	10.73	140.2	10944	17.1	0	Q3	23291.7	2911.46
2003-2004	24824	2	35	47	Male	White	Married	More than high School	Yes	No	No	no	no	high-PIR	Overweight	yes	-2.342	510	16	4.9	10.05	81.4	5351	15.9	0	Q1	92889	11611.1
2003-2004	24826	1	36	36	Male	Black	Never married	More than high School	No	No	No	no	yes	high-PIR	obese	no	-5.245	64	2.3	1.48	5.09	46.2	52	14.8	0	Q1	27628.8	3453.6
2003-2004	24831	2	36	22	Female	White	Never married	More than high School	No	No	No	no	no	high-PIR	obese	no	-0.788	284	64.5	7.04	8.61	79.3	8656	15.2	0	Q2	90538.8	11317.4
2003-2004	24835	2	40	43	Male	White	Married	More than high School	Yes	No	No	yes	yes	high-PIR	Overweight	yes	1.735	375	192.5	11.75	11.52	71.8	22370	15.4	0	Q3	78706.1	9838.26
2003-2004	24837	2	35	78	Male	White	Married	More than high School	Yes	No	No	yes	yes	low-PIR	Normal	no	-2.869	585	27.8	2.32	7.01	84.4	4707	14	0	Q1	12620	1577.5
2003-2004	24839	2	36	61	Male	Black	Married	High School	Yes	No	No	yes	yes	high-PIR	Overweight	no	-3.921	8	207.4	0.6	3.47	26.7	116	15.4	0	Q1	16221.2	2027.65
2003-2004	24841	1	31	36	Male	White	Married	More than high School	Yes	No	No	no	no	high-PIR	Overweight	yes	1.57	484	33.6	9.55	23.12	144.8	13137	16	0	Q3	105624	13203
2003-2004	24844	2	35	62	Female	White	Divorced	More than high School	No	No	No	no	yes	high-PIR	Normal	yes	-2.536	522	0.8	3.49	6.86	94.4	1116	12.5	0	Q1	49508.1	6188.51
2003-2004	24848	1	36	69	Female	Black	Divorced	High School	Yes	Yes	No	yes	yes	low-PIR	obese	no	-2.722	336	38.4	2.09	8.35	85.2	277	9.4	1	Q1	14117.8	1764.73
2003-2004	24849	1	30	37	Male	Black	Married	More than high School	Yes	No	No	yes	yes	low-PIR	Normal	no	2.395	865	198.1	11.24	18.44	94.7	8213	14.4	0	Q3	25175.8	3146.98
2003-2004	24850	1	41	48	Female	Black	Divorced	More than high School	No	No	No	no	no	low-PIR	Overweight	no	-3.522	431	27.5	1.98	4.55	57.2	4298	13.6	0	Q1	24726.4	3090.8
2003-2004	24854	1	35	85	Female	Black	Widowed	Less than high School	No	No	No	no	yes	high-PIR	obese	no	4.933	1353	108	9.81	3.5	57.7	48095	13.1	0	Q4	17060	2132.5
2003-2004	24860	1	41	66	Male	White	Married	More than high School	Yes	Yes	No	yes	yes	high-PIR	Overweight	no	-3.054	532	11.2	3.57	10.24	75.7	315	16.3	0	Q1	20699.2	2587.4
2003-2004	24862	2	30	79	Female	White	Widowed	More than high School	Yes	No	No	yes	yes	low-PIR	Normal	no	-1.201	660	64.1	6.73	8.65	46.6	4066	14.9	0	Q2	29328.7	3666.08
2003-2004	24863	2	31	33	Male	White	Divorced	More than high School	Yes	No	No	no	yes	low-PIR	Overweight	no	-3.519	299	0.9	1.53	11.44	90.4	150	16.7	0	Q1	89836.6	11229.6
2003-2004	24867	1	37	51	Female	White	Married	More than high School	Yes	No	No	no	yes	high-PIR	Normal	no	-0.588	335	176.2	4.35	5.22	64.2	10791	12.2	0	Q2	80864.4	10108.1
2003-2004	24868	1	31	26	Female	Mexican American	Married	Less than high School	No	No	No	no	yes	low-PIR	Overweight	no	-0.969	268	35	7.34	8.82	85.6	8448	13.9	0	Q2	7301	912.624
2003-2004	24871	2	35	69	Female	Black	Married	Less than high School	No	No	No	yes	yes	low-PIR	Overweight	no	-6.418	74	0.2	0.74	1.49	23.1	157	12.7	0	Q1	13757.4	1719.67
2003-2004	24872	2	39	58	Male	Black	Married	More than high School	No	Yes	No	yes	yes	high-PIR	obese	no	-1.173	406	27.4	4.06	17.95	136.7	1499	14.1	0	Q2	25595	3199.37
2003-2004	24876	1	34	58	Male	Mexican American	Married	High School	Yes	No	No	yes	no	low-PIR	obese	yes	-4.645	89	18.4	1.76	4.53	53.7	3724	15.6	0	Q1	21351.3	2668.91
2003-2004	24878	1	35	41	Female	Other	Divorced	More than high School	Yes	No	No	no	no	low-PIR	Overweight	yes	-5.063	181	17.8	1.06	3	54.2	102	12.7	0	Q1	42256.8	5282.11
2003-2004	24879	1	41	76	Male	Black	Married	More than high School	No	Yes	No	yes	yes	high-PIR	obese	no	-1.962	346	200.4	5.63	3.09	58	3363	10.9	1	Q2	10198	1274.76
2003-2004	24881	1	41	32	Female	Mexican American	Married	High School	No	No	No	no	yes	low-PIR	obese	no	7.044	651	143	5.01	11.75	100.7	64963	12.5	0	Q4	24333.5	3041.69
2003-2004	24883	2	39	32	Female	White	Married	More than high School	No	No	No	no	no	low-PIR	Normal	yes	0.85	862	58.3	6.73	10.3	100.5	7813	13.5	0	Q3	79904.1	9988.02
2003-2004	24886	1	34	68	Male	Mexican American	Married	Less than high School	No	No	No	yes	yes	low-PIR	obese	no	-3.36	400	0.1	2.51	4.91	115.7	2667	15.6	0	Q1	4346.33	543.291
2003-2004	24888	1	31	51	Female	White	Divorced	More than high School	Yes	No	No	no	yes	low-PIR	Overweight	no	-4.93	77	12.3	3.33	4.13	30.6	2271	13.1	0	Q1	49556.2	6194.52
2003-2004	24892	2	38	70	Male	Mexican American	Married	Less than high School	Yes	Yes	No	yes	yes	low-PIR	Overweight	no	-1.884	49	258.9	7.15	4.91	35.4	1696	12.1	1	Q2	3759.81	469.977
2003-2004	24894	1	43	29	Male	White	Married	More than high School	Yes	No	No	no	no	high-PIR	Normal	yes	3.457	475	406.5	5.01	8.66	88.9	29593	16	0	Q4	53756	6719.5
2003-2004	24897	1	41	42	Female	Black	Married	More than high School	Yes	No	No	no	yes	low-PIR	Overweight	yes	-4.072	100	28.2	1.66	4.39	49.3	7694	13.8	0	Q1	24726.4	3090.8
2003-2004	24899	1	39	60	Female	White	Married	More than high School	Yes	No	No	no	yes	high-PIR	Normal	no	10.3	952	137.5	27.66	33.98	82.5	11030	15	0	Q4	48128.8	6016.1
2003-2004	24900	1	34	58	Female	Mexican American	Married	Less than high School	Yes	No	No	yes	yes	high-PIR	Overweight	no	-2.383	559	28.1	4.41	6.1	50.2	6941	14.4	0	Q1	20807	2600.88
2003-2004	24902	2	33	68	Female	White	Married	More than high School	No	No	Yes	no	yes	high-PIR	Normal	yes	8.143	1025	264.1	10.21	18.18	192.7	14203	14.5	0	Q4	49653.9	6206.73
2003-2004	24903	2	33	40	Female	Black	Married	More than high School	No	No	No	yes	yes	high-PIR	Overweight	no	5.205	561	100.6	22.89	13.25	157.3	4352	10.2	1	Q4	27525.8	3440.72
2003-2004	24905	2	38	70	Male	Mexican American	Married	More than high School	Yes	Yes	No	yes	yes	high-PIR	Overweight	no	-0.424	168	71.4	11.59	15.52	118.5	1837	15	0	Q2	3759.81	469.977
2003-2004	24906	2	38	51	Female	Mexican American	Married	More than high School	No	No	No	yes	yes	high-PIR	Normal	no	3.547	889	75.4	8.51	15.59	66.5	25940	14.2	0	Q4	27141.2	3392.65
2003-2004	24907	1	40	35	Female	Mexican American	Divorced	More than high School	No	No	No	no	no	low-PIR	Overweight	no	4.813	583	69.6	9.02	18.11	125.8	28174	13.6	0	Q4	28211.4	3526.42
2003-2004	24908	2	30	34	Female	White	Married	More than high School	No	No	No	no	yes	high-PIR	Normal	no	4.528	403	124.6	30.22	13.73	67.4	215	15.1	0	Q4	68999.7	8624.96
2003-2004	24910	2	40	32	Male	White	Living with partner	More than high School	No	No	No	no	no	high-PIR	Overweight	yes	5.187	526	307.5	13.88	10.57	126.1	34929	16.3	0	Q4	67527.5	8440.94
2003-2004	24911	2	33	74	Male	White	Married	More than high School	Yes	No	No	no	yes	low-PIR	Overweight	yes	-2.809	476	33.9	2.28	7.86	115.4	422	16.6	0	Q1	32141.6	4017.7
2003-2004	24912	1	39	34	Female	White	Married	More than high School	Yes	No	No	no	yes	high-PIR	Overweight	no	3.773	781	96.5	12.63	12.45	92	20476	14.4	0	Q4	75524	9440.5
2003-2004	24916	1	32	24	Female	Black	Living with partner	More than high School	No	No	No	yes	yes	low-PIR	obese	no	-2.203	343	34.8	6.64	6.7	73.6	2168	13.5	0	Q2	32598.7	4074.84
2003-2004	24917	1	40	83	Female	White	Widowed	More than high School	No	No	No	yes	yes	high-PIR	obese	yes	-2.826	251	94.6	2.49	5.19	37.4	8599	15.2	0	Q1	18669.2	2333.66
2003-2004	24922	1	43	20	Female	Mexican American	Married	High School	No	No	No	no	yes	high-PIR	obese	no	-0.676	390	48.7	3.84	11.99	98.5	5892	12.1	0	Q2	2086.96	260.87
2003-2004	24924	1	32	22	Female	Black	Never married	More than high School	Yes	No	No	no	no	low-PIR	Overweight	yes	1.737	911	194.4	6.03	12.87	66.2	2992	12	1	Q3	6988.96	873.62
2003-2004	24928	1	38	44	Male	Mexican American	Married	Less than high School	Yes	No	No	no	yes	low-PIR	Overweight	no	-3.64	125	8.9	2.07	9.59	72.7	5509	15.6	0	Q1	18311.4	2288.93
2003-2004	24932	2	33	85	Female	White	Widowed	Less than high School	No	No	No	yes	yes	low-PIR	Normal	no	-4.74	126	29.5	1.63	3.13	36.6	5153	11.6	1	Q1	18466.4	2308.3
2003-2004	24934	1	40	24	Female	Other	Married	More than high School	No	No	No	no	no	high-PIR	Normal	no	-1.466	505	43.3	6.9	5.95	57.7	9359	12.1	0	Q2	71265.8	8908.22
2003-2004	24935	1	32	67	Male	White	Married	More than high School	No	Yes	No	yes	yes	high-PIR	Overweight	yes	-0.546	321	29.3	4.13	19.92	159.5	3652	14	0	Q2	50774.5	6346.82
2003-2004	24937	2	33	79	Male	Black	Married	More than high School	Yes	Borderline	No	yes	yes	high-PIR	Overweight	no	-5.297	140	15.5	0.67	3.56	39.2	1217	13.9	0	Q1	11352.6	1419.08
2003-2004	24944	1	33	84	Male	White	Married	More than high School	Yes	No	Yes	yes	yes	high-PIR	Overweight	no	-1.963	651	112	3.38	8.29	57.5	5329	14.9	0	Q2	16427.6	2053.45
2003-2004	24953	1	39	47	Male	Mexican American	Married	More than high School	Yes	No	No	yes	no	high-PIR	obese	yes	-1.175	461	42.8	9.07	11.46	104.8	3224	15.5	0	Q2	17305	2163.12
2003-2004	24955	1	30	42	Female	White	Married	More than high School	No	No	No	no	yes	high-PIR	Overweight	no	-1.062	409	70.9	5.93	7.07	109.2	1771	13.7	0	Q2	95660.1	11957.5
2003-2004	24956	2	38	75	Male	Mexican American	Married	Less than high School	No	No	No	yes	yes	high-PIR	Overweight	no	1.321	391	105.7	6.34	20.02	140.3	14503	16	0	Q3	3759.81	469.977
2003-2004	24961	1	29	30	Male	White	Never married	High School	Yes	No	No	yes	yes	low-PIR	Overweight	no	-3.051	653	2.1	2.43	6.88	108	189	16.2	0	Q1	43895.4	5486.92
2003-2004	24962	1	29	28	Female	White	Married	More than high School	Yes	No	No	no	no	high-PIR	thin	no	-1.651	329	14.9	4.91	7.88	119.5	2585	14.1	0	Q2	74435	9304.37
2003-2004	24964	1	39	69	Female	Mexican American	Widowed	More than high School	Yes	No	No	yes	yes	high-PIR	Overweight	no	3.223	798	112.3	7.37	9.24	85.2	30233	13.9	0	Q4	6130.78	766.347
2003-2004	24966	2	35	47	Female	White	Divorced	More than high School	Yes	No	No	yes	yes	low-PIR	obese	yes	-0.573	473	16.5	4.44	11.26	144.2	302	15.4	0	Q2	44545.9	5568.23
2003-2004	24968	2	30	56	Male	Black	Married	More than high School	No	Yes	No	yes	no	high-PIR	Overweight	no	3.469	638	75	18.48	17.95	122.8	21615	15.6	0	Q4	22102.1	2762.76
2003-2004	24971	1	29	81	Female	White	Widowed	Less than high School	No	No	No	yes	yes	high-PIR	Overweight	no	-0.468	415	30.3	4.49	8.07	158.7	3738	13.5	0	Q2	19499.5	2437.43
2003-2004	24972	2	40	32	Male	Mexican American	Living with partner	High School	Yes	No	No	no	yes	low-PIR	Overweight	yes	-2.286	200	27.8	5.06	2.4	47.2	26102	16.5	0	Q1	26309.9	3288.74
2003-2004	24975	1	34	85	Male	Mexican American	Married	High School	Yes	No	No	yes	yes	low-PIR	Overweight	no	-0.19	265	88.2	8.92	9.55	183.6	2617	17.5	0	Q2	3238.03	404.753
2003-2004	24977	2	32	40	Female	White	Married	More than high School	No	No	No	no	no	high-PIR	Normal	yes	1.521	380	132	5.58	10.01	88.3	20508	15	0	Q3	95626.1	11953.3
2003-2004	24978	2	31	33	Male	White	Divorced	High School	Yes	No	No	no	yes	low-PIR	Normal	yes	-1.706	93	15.7	4.25	10.79	135.6	11719	16.1	0	Q2	46721.7	5840.22
2003-2004	24979	2	40	32	Male	Mexican American	Never married	High School	No	No	No	no	yes	low-PIR	obese	yes	3.734	599	37.4	10.35	19.52	258.1	19962	15.6	0	Q4	26309.9	3288.74
2003-2004	24982	2	37	29	Female	Mexican American	Never married	More than high School	Yes	No	No	no	yes	low-PIR	Overweight	no	-3.279	226	1.5	4.05	7.18	73.4	1850	13.7	0	Q1	29931.4	3741.43
2003-2004	24983	1	30	30	Male	Black	Never married	More than high School	No	No	No	no	yes	high-PIR	Overweight	yes	8.619	1329	404.8	18.27	21.36	218.4	10805	15.9	0	Q4	25175.8	3146.98
2003-2004	24984	1	43	30	Male	Mexican American	Married	High School	Yes	No	No	yes	yes	low-PIR	Normal	no	4.361	1173	370.1	10.57	10	55.3	24858	16.5	0	Q4	32827	4103.38
2003-2004	24987	1	38	30	Female	Other	Married	More than high School	No	No	Yes	yes	no	high-PIR	Normal	no	1.436	653	138.5	8.54	10.02	95.9	6164	11.7	1	Q3	7413.91	926.739
2003-2004	24989	1	33	61	Female	Other	Married	More than high School	Yes	No	No	no	yes	high-PIR	Normal	yes	-1.324	363	52.1	4.76	9.69	90.2	3524	14.7	0	Q2	12859.8	1607.48
2003-2004	24991	1	33	54	Female	White	Married	More than high School	No	No	No	no	yes	high-PIR	Overweight	yes	4.625	641	132.7	10.58	13.7	93.7	28925	14.1	0	Q4	71259	8907.38
2003-2004	24995	2	42	28	Female	White	Living with partner	More than high School	No	No	No	yes	yes	high-PIR	Normal	no	-3.879	233	1.9	2.74	6.8	64.6	610	15.4	0	Q1	66768.5	8346.06
2003-2004	24996	2	38	70	Female	Mexican American	Divorced	High School	No	No	No	yes	yes	high-PIR	Overweight	no	-2.871	225	5.3	5	7.32	82	1716	14.2	0	Q1	4981.25	622.657
2003-2004	24997	2	42	35	Male	White	Never married	More than high School	No	No	No	no	yes	high-PIR	Overweight	no	11.177	1363	61.3	21.81	25.21	256.9	61807	15.9	0	Q4	75709.1	9463.64
2003-2004	24999	1	31	42	Male	White	Married	More than high School	Yes	No	No	yes	yes	high-PIR	obese	no	-4.578	82	47.1	1.94	3.65	31.8	5888	14.9	0	Q1	123109	15388.7
2003-2004	25000	1	41	25	Female	White	Living with partner	High School	Yes	No	No	no	yes	high-PIR	obese	no	-1.934	553	17.7	3.46	8.82	94.1	1093	12.3	0	Q2	5838.41	729.802
2003-2004	25001	2	29	45	Male	White	Married	More than high School	No	No	No	no	yes	high-PIR	obese	no	2.14	792	58.5	9.88	14.39	182.4	15666	16.7	0	Q3	78590.4	9823.8
2003-2004	25004	1	34	51	Male	Mexican American	Married	Less than high School	Yes	No	No	no	yes	high-PIR	obese	no	2.774	631	7.6	7.7	26.48	293.6	1227	15.6	0	Q4	21351.3	2668.91
2003-2004	25006	1	34	67	Female	Mexican American	Married	Less than high School	No	No	No	yes	yes	high-PIR	obese	no	2.711	373	85.8	6.22	6.98	99.7	40172	14.6	0	Q4	4727.69	590.961
2003-2004	25007	2	37	63	Female	White	Divorced	More than high School	No	No	No	no	yes	high-PIR	Normal	no	-0.083	1063	37.1	3	8.53	69.3	13648	15.4	0	Q3	54071.6	6758.95
2003-2004	25009	1	31	24	Female	Mexican American	Living with partner	More than high School	No	No	No	no	no	high-PIR	Normal	no	-0.882	571	35.2	7.74	9.26	64.8	5811	14.2	0	Q2	37178.7	4647.34
2003-2004	25011	2	36	46	Male	Other	Never married	More than high School	No	Yes	No	yes	yes	high-PIR	Overweight	yes	-3.991	88	1.7	1.77	8.42	99.2	473	15.4	0	Q1	120958	15119.7
2003-2004	25013	1	29	42	Female	White	Separated	More than high School	Yes	No	No	no	yes	low-PIR	Overweight	no	3.489	701	146.8	6.88	8.9	86.6	32033	14.8	0	Q4	47176.3	5897.04
2003-2004	25014	1	38	33	Male	Black	Married	High School	No	No	No	no	yes	low-PIR	obese	no	-0.153	575	115.2	7.51	10.99	100.3	9094	15.4	0	Q3	27695.6	3461.95
2003-2004	25018	2	37	22	Male	Mexican American	Living with partner	More than high School	No	No	No	no	no	low-PIR	Normal	no	1.568	599	15.4	6.8	13.23	148	30747	16.8	0	Q3	33741.2	4217.65
2003-2004	25019	1	40	34	Female	Mexican American	Married	More than high School	No	No	No	no	yes	low-PIR	obese	no	-0.188	576	186.2	5.14	5.36	64.5	6995	10.6	1	Q2	2688.97	336.121
2003-2004	25023	2	36	46	Male	White	Married	More than high School	No	No	No	no	no	high-PIR	Overweight	no	4.068	614	393.8	9.51	15.47	152.2	7379	15.2	0	Q4	119657	14957.2
2003-2004	25028	2	35	28	Female	Mexican American	Married	More than high School	No	No	No	no	no	low-PIR	Normal	yes	-2.585	193	35.1	3.52	9.4	59.3	5247	12.7	0	Q1	31738.9	3967.36
2003-2004	25029	1	35	40	Female	Other	Married	More than high School	Yes	No	No	no	yes	low-PIR	Normal	no	1.096	307	173.5	5.26	12.21	127.8	1573	13.5	0	Q3	97043.6	12130.4
2003-2004	25032	1	41	60	Female	White	Divorced	More than high School	Yes	No	No	yes	no	high-PIR	Normal	no	10.706	1448	201.6	16.61	9.88	234.7	33446	14.6	0	Q4	44604	5575.5
2003-2004	25033	1	42	32	Female	Black	Divorced	More than high School	Yes	No	No	no	no	high-PIR	obese	no	2.036	719	26.5	5.93	13.08	192.6	4767	12.5	0	Q3	29046.8	3630.85
2003-2004	25034	1	37	29	Male	Black	Married	More than high School	No	No	No	no	yes	high-PIR	Normal	no	-0.086	428	17.2	10.97	21.35	110.2	2114	14.6	0	Q3	26193.6	3274.2
2003-2004	25039	2	39	77	Female	White	Married	More than high School	No	No	Yes	yes	no	high-PIR	Normal	yes	-3.479	117	18.8	2.18	8.37	76.6	792	13.1	0	Q1	46999.3	5874.91
2003-2004	25041	1	36	24	Female	White	Never married	More than high School	No	No	No	no	no	high-PIR	Normal	no	-0.376	348	44.2	4.66	11.4	129	3757	13.9	0	Q2	72126	9015.76
2003-2004	25042	2	36	49	Female	Black	Widowed	High School	No	No	No	yes	yes	low-PIR	Overweight	no	6.812	1172	134.4	6.58	20.28	198.5	15472	13.8	0	Q4	35353.9	4419.24
2003-2004	25043	2	31	85	Female	Black	Married	High School	Yes	No	No	yes	yes	low-PIR	Overweight	no	-0.467	511	89.1	3.24	9.96	59.6	13326	12.5	0	Q2	20272.4	2534.06
2003-2004	25045	1	37	40	Female	White	Married	More than high School	No	No	No	no	yes	high-PIR	obese	yes	-0.291	680	5.3	8.96	10.74	96.1	1924	11.6	1	Q2	108516	13564.5
2003-2004	25050	2	43	65	Male	Black	Separated	Less than high School	Yes	Yes	No	yes	no	low-PIR	Overweight	no	-0.416	1229	9.3	4.97	9.39	82.2	15953	13.9	0	Q2	9766.31	1220.79
2003-2004	25052	1	43	58	Female	Black	Divorced	High School	Yes	No	No	no	no	low-PIR	obese	no	-2.874	224	60.2	4.34	5.2	73.6	1981	12.4	0	Q1	29014.7	3626.84
2003-2004	25054	2	38	64	Female	Mexican American	Separated	Less than high School	No	No	No	yes	yes	low-PIR	obese	no	-0.002	812	55.3	5.83	8.18	94	7498	14.8	0	Q3	5683.79	710.474
2003-2004	25055	2	36	25	Female	Black	Never married	More than high School	No	No	No	no	yes	low-PIR	obese	no	-1.069	389	85.1	3.68	7.26	116.5	3037	11.4	1	Q2	37318.7	4664.83
2003-2004	25060	1	31	29	Male	White	Living with partner	More than high School	No	No	No	no	yes	high-PIR	Normal	no	-1.461	151	52.3	6.65	15.28	60.1	11735	17.5	0	Q2	52874.4	6609.3
2003-2004	25061	2	33	32	Female	Black	Married	More than high School	No	No	No	yes	yes	high-PIR	obese	yes	5.899	582	29.6	12.93	26.46	152.1	15811	12.9	0	Q4	34998.5	4374.82
2003-2004	25062	2	32	27	Male	Other	Married	More than high School	No	No	No	no	yes	low-PIR	Normal	yes	1.708	360	222.1	11.98	7.5	184.6	4497	16.1	0	Q3	91790.1	11473.8
2003-2004	25063	1	29	35	Female	White	Married	More than high School	No	No	No	no	yes	low-PIR	Normal	no	2.66	543	150.9	5.58	14.47	105.2	15039	13.8	0	Q4	7632.8	954.101
2003-2004	25064	1	37	66	Male	White	Separated	More than high School	Yes	No	No	no	yes	high-PIR	Overweight	no	-2.547	532	26.4	5.36	4.19	39	15411	13.8	0	Q1	47864.6	5983.07
2003-2004	25067	2	42	59	Male	Mexican American	Married	Less than high School	Yes	Yes	No	no	yes	high-PIR	Normal	no	2.408	439	22.2	7.91	15.17	231.2	24015	15.6	0	Q3	16910.4	2113.8
2003-2004	25068	1	34	69	Female	Mexican American	Married	Less than high School	Yes	No	No	yes	no	low-PIR	Normal	no	-5.519	199	0.7	1.31	2.67	39	283	14.8	0	Q1	4727.69	590.961
2003-2004	25071	1	41	79	Male	White	Married	More than high School	Yes	No	No	yes	yes	high-PIR	Normal	no	0.122	459	100.5	5.8	8.19	192.8	7333	13.5	0	Q3	28872.8	3609.09
2003-2004	25074	1	41	62	Female	Black	Divorced	High School	Yes	Yes	No	yes	yes	low-PIR	Overweight	no	-2.876	198	81.4	5.47	5.28	59.7	328	13.1	0	Q1	12394.6	1549.33
2003-2004	25076	2	31	51	Female	White	Married	More than high School	No	No	No	no	yes	high-PIR	obese	no	0.595	760	25.1	3.95	15.34	130.7	1528	12.4	0	Q3	85932.6	10741.6
2003-2004	25081	2	40	65	Male	White	Divorced	More than high School	Yes	Yes	No	yes	yes	low-PIR	obese	no	-1.631	382	167.9	5.67	11.33	50.5	697	13.1	0	Q2	38233.3	4779.16
2003-2004	25084	1	39	53	Male	Mexican American	Divorced	More than high School	Yes	No	No	no	yes	high-PIR	obese	yes	-6.421	16	20.9	0.67	0.19	2.8	325	15.4	0	Q1	17305	2163.12
2003-2004	25085	2	38	21	Female	Mexican American	Never married	More than high School	No	No	No	no	yes	low-PIR	Overweight	no	8.44	715	442.8	7.47	19.12	121.5	19690	13.4	0	Q4	4462.01	557.751
2003-2004	25088	1	39	79	Male	Black	Married	High School	No	No	No	yes	yes	high-PIR	obese	no	-2.283	629	51.6	6.21	5.15	73.8	4981	13.6	0	Q1	11003.9	1375.49
2003-2004	25090	2	34	22	Female	White	Divorced	More than high School	Yes	No	No	no	yes	low-PIR	obese	no	1.573	242	117.3	6.07	13.49	100.6	15781	14.5	0	Q3	69461.6	8682.71
2003-2004	25095	2	38	80	Male	Mexican American	Living with partner	Less than high School	Yes	No	No	yes	yes	high-PIR	Normal	no	-2.338	503	17.1	5.38	5.44	113.8	5037	16.3	0	Q1	3759.81	469.977
2003-2004	25096	1	31	65	Female	White	Married	More than high School	Yes	No	No	yes	yes	high-PIR	obese	no	1.62	550	132.7	7.3	14.4	91.5	6039	15.6	0	Q3	65614.9	8201.87
2003-2004	25099	1	40	64	Male	Mexican American	Married	Less than high School	No	No	No	no	yes	low-PIR	obese	yes	-4.615	253	4.2	1.74	6.48	31.9	3838	16.1	0	Q1	2694.41	336.801
2003-2004	25102	1	35	84	Female	Other	Married	More than high School	No	Yes	Yes	yes	yes	high-PIR	Normal	no	-2.196	440	22	5.45	5.68	71.7	6414	12.7	0	Q2	16063.9	2007.99
2003-2004	25105	2	33	36	Male	Black	Never married	More than high School	Yes	No	No	no	no	low-PIR	Normal	yes	-4.273	194	2.6	3.46	6.33	67.1	103	16	0	Q1	27002.7	3375.34
2003-2004	25106	1	33	47	Female	Black	Widowed	High School	Yes	No	No	yes	yes	high-PIR	obese	no	1.197	1367	19.4	3.86	13.79	103.5	4618	14.8	0	Q3	25654.4	3206.8
2003-2004	25107	2	32	48	Female	Mexican American	Married	More than high School	No	Yes	No	yes	yes	high-PIR	obese	no	0.043	169	16.2	6.52	14.41	146.2	2329	13.7	0	Q3	21949.3	2743.66
2003-2004	25114	1	43	28	Female	Mexican American	Married	Less than high School	No	No	No	no	yes	high-PIR	Overweight	no	1.923	762	57.8	6.12	12.21	108.2	16851	12.9	0	Q3	4833.95	604.244
2003-2004	25119	2	31	40	Male	White	Divorced	More than high School	Yes	No	No	no	yes	low-PIR	Normal	no	-2.69	96	21.2	5.7	8.56	34	16968	17.3	0	Q1	40719.1	5089.89
2003-2004	25122	1	33	22	Female	White	Never married	More than high School	No	No	No	no	yes	high-PIR	Normal	no	-3.899	18	4.8	5.87	4.87	73	54	14.5	0	Q1	65699.1	8212.38
2003-2004	25123	2	34	65	Female	White	Widowed	High School	Yes	No	No	yes	yes	low-PIR	Normal	no	3.906	610	97.5	11.68	13.9	64.7	29660	13.3	0	Q4	33763.9	4220.48
2003-2004	25130	2	32	38	Male	White	Married	More than high School	No	No	No	no	yes	low-PIR	obese	no	7.17	542	276.4	11.46	21.57	207.8	37727	16.7	0	Q4	104408	13051
2003-2004	25131	1	37	73	Male	Black	Married	More than high School	No	No	No	yes	yes	low-PIR	Overweight	no	-2.252	311	10.3	3.3	14.33	103.9	4330	13.3	0	Q1	12007	1500.88
2003-2004	25135	2	38	68	Male	Mexican American	Never married	Less than high School	No	Yes	No	yes	no	low-PIR	obese	no	-3.308	183	112.8	7.32	3.37	35.2	1018	13.9	0	Q1	3831.9	478.987
2003-2004	25141	2	31	64	Male	White	Married	More than high School	Yes	No	No	yes	yes	high-PIR	obese	no	-2.849	227	20.3	4.59	9.04	93	4119	15.6	0	Q1	50864.4	6358.06
2003-2004	25146	1	41	22	Female	Black	Never married	More than high School	Yes	No	No	yes	yes	high-PIR	Normal	no	0.966	370	66.7	5.08	14.68	107	11674	10.8	1	Q3	5595.79	699.474
2003-2004	25148	2	39	75	Male	White	Married	More than high School	Yes	No	Yes	yes	yes	high-PIR	Overweight	yes	2.016	461	73.4	21.47	14.61	80.8	13914	16	0	Q3	12979.9	1622.49
2003-2004	25149	1	37	42	Female	Black	Married	More than high School	No	No	No	yes	yes	low-PIR	obese	no	-0.3	429	247.7	2.1	6.74	86.1	654	11.4	1	Q2	29112.5	3639.06
2003-2004	25150	2	33	36	Male	White	Never married	More than high School	Yes	No	No	no	no	high-PIR	Normal	yes	4.586	1143	48.6	11.48	13.83	194.1	34820	16.2	0	Q4	79930.6	9991.33
2003-2004	25151	1	40	30	Female	Mexican American	Married	More than high School	No	No	No	no	no	high-PIR	Normal	no	-3.282	51	4.8	12.1	4.02	47	62	14.3	0	Q1	28211.4	3526.42
2003-2004	25154	2	36	64	Male	White	Married	Less than high School	Yes	No	No	yes	yes	high-PIR	obese	no	-0.042	454	52	8.38	11.29	78.4	21702	14.9	0	Q3	58126.2	7265.78
2003-2004	25156	1	36	22	Male	Black	Never married	More than high School	No	No	No	no	no	low-PIR	Normal	yes	-4.001	164	73.2	5.14	4.08	36.7	695	14.5	0	Q1	25340.2	3167.52
2003-2004	25158	1	35	61	Female	Black	Married	More than high School	No	No	No	yes	yes	high-PIR	obese	no	1.286	872	148.5	5.95	6.64	127	4268	12.5	0	Q3	13050.5	1631.31
2003-2004	25161	1	29	68	Female	White	Married	Less than high School	No	No	No	yes	yes	low-PIR	obese	no	-4.91	57	46.7	1.29	4.31	31.5	2268	11.8	1	Q1	29709.8	3713.73
2003-2004	25166	2	29	31	Female	Other	Married	More than high School	No	No	No	no	no	low-PIR	Overweight	no	4.515	416	24.5	9.78	11.53	129.3	43685	12.7	0	Q4	40734.7	5091.84
2003-2004	25167	1	29	75	Male	White	Married	More than high School	Yes	No	No	yes	yes	high-PIR	Overweight	no	1.571	1911	28.6	4.71	11.86	139.6	11778	16.7	0	Q3	38570.9	4821.36
2003-2004	25169	1	30	53	Male	Other	Married	More than high School	Yes	Yes	No	yes	yes	high-PIR	obese	no	-2.777	502	15.7	3.65	11.47	80.7	992	15.5	0	Q1	81837.6	10229.7
2003-2004	25173	2	39	29	Female	White	Married	More than high School	No	No	No	yes	no	high-PIR	obese	no	2.689	451	262.4	7.58	12.12	76.9	9802	10.6	1	Q4	6665.15	833.144
2003-2004	25174	1	36	25	Male	Black	Never married	More than high School	No	No	No	no	no	low-PIR	Normal	yes	2.188	964	61.3	12.56	15.04	180.9	7016	13.8	0	Q3	25340.2	3167.52
2003-2004	25175	2	35	70	Female	Black	Widowed	Less than high School	Yes	No	No	no	yes	low-PIR	Overweight	no	1.151	1042	131.1	4.63	10.83	58.6	10000	12.5	0	Q3	17984.1	2248.01
2003-2004	25176	1	35	56	Male	White	Married	More than high School	Yes	Yes	No	no	yes	high-PIR	Overweight	no	2.757	873	248	5.91	25.49	111.7	4408	16.2	0	Q4	82128.6	10266.1
2003-2004	25180	1	34	79	Female	Mexican American	Widowed	Less than high School	No	No	No	yes	yes	high-PIR	Overweight	no	-2.348	359	39.2	1.66	8.71	52.1	10180	13.9	0	Q1	4289.96	536.245
2003-2004	25192	2	39	73	Female	White	Married	More than high School	No	No	No	yes	yes	high-PIR	Normal	no	2.874	662	129	13.01	11.03	93.6	11446	14.8	0	Q4	46999.3	5874.91
2003-2004	25195	1	41	50	Female	Mexican American	Living with partner	More than high School	Yes	No	No	no	yes	high-PIR	obese	no	-2.437	301	17.1	3.71	6.16	107.9	2738	13.6	0	Q1	17078.3	2134.79
2003-2004	25197	2	32	85	Female	White	Widowed	More than high School	No	No	No	yes	yes	low-PIR	Normal	no	-1.523	775	31.4	5.29	8.6	72.4	288	12.9	0	Q2	23916.8	2989.6
2003-2004	25198	2	39	32	Male	White	Married	More than high School	No	No	No	yes	no	low-PIR	obese	no	1.471	452	83	9.43	14.62	140.9	18955	17.3	0	Q3	95919.3	11989.9
2003-2004	25199	1	33	37	Male	Black	Never married	Less than high School	Yes	No	No	no	no	low-PIR	Normal	yes	-4.518	65	14	3.72	4.76	58.1	1439	16.5	0	Q1	25166.9	3145.86
2003-2004	25200	1	34	55	Male	Mexican American	Married	High School	Yes	Yes	No	no	yes	high-PIR	Overweight	no	1.325	169	6.3	4.14	34	176.2	9804	15.1	0	Q3	22106.9	2763.36
2003-2004	25201	2	41	20	Female	Black	Never married	More than high School	No	No	No	yes	yes	low-PIR	Overweight	no	-3.57	100	17.2	3.98	4.73	90.4	807	11.5	1	Q1	27010.1	3376.26
2003-2004	25212	2	30	50	Male	White	Never married	More than high School	No	No	No	no	yes	low-PIR	Normal	no	1.193	831	22.8	10.53	15.72	114.2	16557	15.2	0	Q3	29864.7	3733.09
2003-2004	25216	2	35	62	Male	Black	Divorced	High School	Yes	Yes	No	yes	yes	low-PIR	Normal	no	2.457	796	136.2	9.32	10.35	217.2	10778	16.5	0	Q4	12592.4	1574.05
2003-2004	25217	1	32	74	Male	White	Married	More than high School	Yes	No	No	yes	yes	low-PIR	Overweight	no	-3.195	554	33.3	4.07	6.99	58.9	1895	14.5	0	Q1	36061.1	4507.64
2003-2004	25220	1	41	30	Female	Black	Never married	More than high School	Yes	No	No	no	no	low-PIR	Normal	yes	-2.377	151	15.1	3.19	13.42	65	2740	15	0	Q1	31439.2	3929.89
2003-2004	25221	2	30	27	Male	White	Married	More than high School	Yes	No	No	no	no	low-PIR	Overweight	no	-1.605	155	11.3	3.62	5.41	193.1	10712	15.8	0	Q2	73404.2	9175.53
2003-2004	25223	1	34	65	Female	Mexican American	Married	Less than high School	No	Yes	Yes	yes	yes	low-PIR	Overweight	no	-2.19	382	36.8	4.24	5.52	90.1	4909	15.4	0	Q2	3916	489.5
2003-2004	25231	1	31	69	Male	Mexican American	Married	More than high School	Yes	Yes	No	yes	no	high-PIR	obese	yes	3.96	378	247.4	11.19	17.37	167.8	19150	16.1	0	Q4	10565.5	1320.69
2003-2004	25232	2	34	23	Female	White	Never married	More than high School	No	No	No	no	no	high-PIR	Normal	no	0.491	712	181.2	4.31	8.42	74.1	5900	14.3	0	Q3	58503.9	7312.99
2003-2004	25233	2	32	37	Male	White	Married	More than high School	No	No	No	no	no	high-PIR	Normal	no	3.637	811	50.6	7.68	20.97	223.7	22307	13.7	0	Q4	61810.1	7726.26
2003-2004	25234	2	33	78	Male	White	Married	High School	No	Yes	No	yes	yes	low-PIR	obese	no	-5.407	125	7.7	0.83	2.4	25.3	4711	12.1	1	Q1	36125	4515.62
2003-2004	25239	2	32	46	Male	White	Living with partner	More than high School	No	No	No	yes	no	low-PIR	Normal	yes	2.394	329	113	3.75	37.62	175.9	3075	15.1	0	Q3	121692	15211.5
2003-2004	25241	2	43	54	Male	Other	Separated	Less than high School	Yes	No	No	yes	yes	low-PIR	Normal	yes	-2.436	203	44.9	8.08	4.15	61.4	11862	17.5	0	Q1	28684.3	3585.54
2003-2004	25244	1	39	48	Female	White	Married	More than high School	No	No	No	no	yes	high-PIR	obese	yes	6.364	1447	164.5	15.44	8.87	137.4	17412	13.5	0	Q4	99450.3	12431.3
2003-2004	25245	2	30	31	Female	White	Married	More than high School	No	No	No	yes	yes	high-PIR	Overweight	no	0.795	347	54.7	7.71	11.07	99.5	14736	14.5	0	Q3	82131.9	10266.5
2003-2004	25246	1	29	55	Female	White	Married	More than high School	No	No	No	yes	yes	high-PIR	Overweight	no	-3.934	109	103.3	1.78	5.65	25.1	2180	14.3	0	Q1	80734.2	10091.8
2003-2004	25247	1	31	51	Male	Mexican American	Divorced	Less than high School	Yes	Yes	No	yes	yes	low-PIR	obese	yes	-0.629	282	219.8	3.51	8.38	141	891	16.8	0	Q2	23592.2	2949.02
2003-2004	25248	1	32	38	Male	Mexican American	Divorced	High School	Yes	No	No	no	no	high-PIR	obese	yes	1.986	622	69.7	8.72	15.11	101.6	30793	14.5	0	Q3	34940.1	4367.52
2003-2004	25250	1	34	67	Male	Mexican American	Married	Less than high School	Yes	No	No	no	yes	low-PIR	Overweight	no	-4.276	76	51.6	2.5	6.03	41.3	3224	15.6	0	Q1	3300.11	412.513
2003-2004	25254	2	36	42	Male	Black	Married	More than high School	Yes	No	No	no	yes	high-PIR	obese	yes	3.649	1477	225.4	7.62	16.78	149.4	8023	15.1	0	Q4	32056.5	4007.07
2003-2004	25255	2	34	21	Female	White	Never married	More than high School	No	No	No	no	no	high-PIR	Normal	no	3.857	534	55.2	12.74	18.23	102.2	18351	13.5	0	Q4	58503.9	7312.99
2003-2004	25262	2	41	26	Male	Other	Never married	More than high School	No	No	No	yes	yes	high-PIR	Overweight	yes	-0.3	157	13	5.45	8.38	133.5	28702	17.4	0	Q2	65324.1	8165.52
2003-2004	25263	2	41	20	Female	Mexican American	Married	High School	No	No	No	no	no	low-PIR	Normal	no	-3.777	76	107.6	1.53	7.32	26.3	1101	12.9	0	Q1	25551	3193.88
2003-2004	25265	1	30	23	Male	Black	Never married	More than high School	No	No	No	no	no	high-PIR	Normal	no	-2.624	401	67.1	6.24	6.72	57.2	4146	14.5	0	Q1	23090.4	2886.3
2003-2004	25266	1	43	38	Male	White	Never married	More than high School	Yes	No	No	no	no	high-PIR	Normal	yes	6.64	989	165.9	15.73	17.29	197.3	35250	16.3	0	Q4	61810.1	7726.26
2003-2004	25268	1	33	21	Female	Black	Never married	More than high School	Yes	No	No	no	yes	low-PIR	Normal	no	-1.493	663	17.5	2.58	11.56	77.4	3391	9.8	1	Q2	27080.1	3385.01
2003-2004	25269	1	33	56	Female	White	Married	More than high School	Yes	No	No	no	yes	high-PIR	obese	yes	1.737	643	101	8.23	9.79	129.6	8262	14.1	0	Q3	71259	8907.38
2003-2004	25273	1	42	25	Male	Black	Never married	More than high School	Yes	No	No	no	no	high-PIR	Overweight	yes	9.638	252	763.1	11.31	28.68	186.8	10451	14.8	0	Q4	41108.6	5138.58
2003-2004	25275	2	32	53	Male	White	Married	More than high School	Yes	No	No	no	yes	high-PIR	Overweight	yes	0.542	635	173.8	6.84	15.05	113.4	3047	14.7	0	Q3	113423	14177.9
2003-2004	25277	2	33	22	Female	White	Married	More than high School	No	No	No	no	no	low-PIR	Overweight	no	-5.171	31	0.3	5.9	2.87	25.1	528	12.6	0	Q1	79227.7	9903.46
2003-2004	25279	2	31	20	Male	Black	Never married	More than high School	No	No	No	no	no	low-PIR	Normal	no	0.044	269	293.5	6.45	7.82	73.9	7209	14	0	Q3	27835.2	3479.41
2003-2004	25286	1	42	23	Female	Black	Never married	More than high School	No	No	No	no	yes	high-PIR	obese	no	-1.188	206	135	8.08	8.31	54.3	1188	11.8	1	Q2	5169.98	646.247
2003-2004	25288	1	42	76	Male	White	Married	Less than high School	No	Yes	Yes	no	yes	low-PIR	Normal	no	-6.46	0	0	0.22	1.32	14	23	16	0	Q1	15189	1898.62
2003-2004	25289	1	30	27	Male	White	Never married	More than high School	No	No	No	no	no	high-PIR	Normal	no	12.449	1857	201.2	42.8	34.53	176.2	13257	15.4	0	Q4	64812.3	8101.54
2003-2004	25290	2	39	82	Male	White	Married	High School	Yes	No	No	yes	no	high-PIR	thin	yes	0.141	522	18	7.6	9.77	235	3242	15.3	0	Q3	18075.4	2259.42
2003-2004	25298	1	30	48	Female	Black	Never married	More than high School	Yes	No	No	yes	yes	high-PIR	obese	no	-4.391	468	28.2	2.78	3.36	31.1	462	14	0	Q1	25663.5	3207.94
2003-2004	25299	2	40	64	Female	White	Divorced	High School	Yes	No	Yes	no	yes	low-PIR	Normal	yes	0.911	857	27	7.77	10.82	92.4	10858	14.3	0	Q3	23769.9	2971.24
2003-2004	25301	2	38	30	Female	Mexican American	Married	More than high School	No	No	No	no	no	high-PIR	obese	no	2.242	685	88.1	4.06	20.2	139.3	1320	13.3	0	Q3	40121.3	5015.16
2003-2004	25302	1	40	28	Male	Mexican American	Married	More than high School	No	No	No	no	yes	low-PIR	Overweight	no	-3.984	281	23	1.34	7.34	75.2	801	16.2	0	Q1	31324.8	3915.6
2003-2004	25305	1	41	56	Male	Mexican American	Married	Less than high School	No	No	No	no	yes	low-PIR	Overweight	no	-4.496	407	39.6	0.98	2.29	10.8	8810	16.3	0	Q1	16037.6	2004.7
2003-2004	25311	1	30	49	Male	White	Living with partner	More than high School	Yes	No	No	no	yes	low-PIR	Overweight	no	-1.102	346	176.4	4	10.61	102.5	1850	15.6	0	Q2	33778.1	4222.26
2003-2004	25313	1	29	52	Male	White	Married	More than high School	Yes	No	No	yes	yes	high-PIR	Overweight	yes	1.798	487	39.5	7.7	18.06	216.2	13054	15.9	0	Q3	91689.9	11461.2
2003-2004	25316	1	30	65	Male	White	Married	More than high School	Yes	No	No	yes	yes	low-PIR	obese	yes	-0.809	965	99.7	5.54	7.89	47.4	12656	14.1	0	Q2	42194	5274.25
2003-2004	25319	2	30	39	Female	White	Married	More than high School	Yes	No	No	no	yes	low-PIR	obese	no	1.673	586	140.5	9.02	14.13	94	1563	13.2	0	Q3	6401.15	800.144
2003-2004	25325	1	42	77	Female	White	Widowed	High School	Yes	No	No	yes	yes	low-PIR	Normal	yes	-3.236	191	16.9	3.85	8.13	62.9	1859	14.5	0	Q1	76073.4	9509.17
2003-2004	25326	2	33	20	Female	Other	Never married	More than high School	No	No	No	no	no	low-PIR	obese	no	5.21	379	409.4	4.2	12.82	161.2	7894	13.4	0	Q4	29055.5	3631.94
2003-2004	25330	1	31	68	Female	White	Widowed	More than high School	Yes	No	Yes	yes	yes	low-PIR	Normal	no	-2.317	286	19.3	2.33	8.82	95.8	4203	11.4	1	Q1	65614.9	8201.87
2003-2004	25335	1	36	29	Female	Black	Never married	More than high School	Yes	No	No	no	no	low-PIR	thin	no	-7.082	29	4.3	0.55	0.64	1.6	26	13.6	0	Q1	29729.2	3716.15
2003-2004	25337	2	32	33	Female	White	Married	More than high School	No	No	No	no	no	high-PIR	Overweight	no	1.894	180	48.1	6.58	10.14	114.2	30917	12.4	0	Q3	101778	12722.2
2003-2004	25345	1	42	26	Male	Black	Never married	High School	No	No	No	no	yes	low-PIR	Overweight	no	2.831	740	68.6	8.67	31.06	136.5	11757	15.1	0	Q4	20554.3	2569.29
2003-2004	25348	1	34	75	Male	Mexican American	Married	Less than high School	Yes	No	No	no	no	low-PIR	Overweight	no	-5.377	82	8.2	3.06	2.99	24.3	1005	14.4	0	Q1	3238.03	404.753
2003-2004	25349	1	34	83	Female	Mexican American	Married	Less than high School	No	No	Yes	yes	no	low-PIR	Normal	no	1.49	432	151.2	4.3	14.42	136.4	1888	13.1	0	Q3	4289.96	536.245
2003-2004	25350	2	34	73	Female	White	Widowed	High School	No	No	Yes	yes	yes	low-PIR	Normal	no	-2.791	169	25.8	3.56	7.15	68.6	6952	14.2	0	Q1	39743.9	4967.99
2003-2004	25354	2	37	80	Male	White	Married	More than high School	Yes	No	No	no	yes	high-PIR	Overweight	no	-3.724	801	15.3	1.98	5.61	34.9	2955	14.3	0	Q1	19194.1	2399.26
2003-2004	25355	2	40	20	Female	White	Never married	More than high School	No	No	No	no	no	low-PIR	Normal	no	1.755	274	116.1	15.85	12.79	70.6	5114	14.3	0	Q3	59553.1	7444.14
2003-2004	25356	2	33	25	Female	White	Never married	More than high School	Yes	No	No	no	yes	low-PIR	Normal	no	-4.051	88	5.2	2.55	7.72	64.5	70	13.1	0	Q1	70491.5	8811.44
2003-2004	25357	1	41	27	Female	Black	Married	More than high School	No	No	No	yes	yes	low-PIR	obese	yes	2.647	494	21.1	6.72	10.75	112.7	34419	13.5	0	Q4	26100.5	3262.57
2003-2004	25360	1	31	61	Male	White	Married	More than high School	No	No	No	no	yes	high-PIR	Overweight	no	9.498	1792	354	18.54	18.96	230.8	18901	16.5	0	Q4	59803.1	7475.39
2003-2004	25364	2	37	29	Female	Black	Married	More than high School	No	No	No	yes	yes	low-PIR	obese	no	4.741	941	32.3	5.12	26.99	179.6	5671	10.9	1	Q4	31640.6	3955.07
2003-2004	25365	2	31	56	Female	White	Married	More than high School	No	No	No	no	yes	high-PIR	Overweight	no	0.098	716	44.1	7.42	11.57	59.1	9278	13.5	0	Q3	85932.6	10741.6
2003-2004	25367	1	30	32	Male	Black	Married	High School	Yes	No	No	no	yes	low-PIR	Normal	no	-3.859	146	5.9	1.78	8.59	58.7	7130	14.7	0	Q1	25175.8	3146.98
2003-2004	25371	1	42	59	Male	Mexican American	Married	More than high School	No	No	No	yes	no	high-PIR	Overweight	yes	-1.635	234	29.6	5.48	13.4	96.8	9163	15.4	0	Q2	14817.2	1852.15
2003-2004	25372	1	31	24	Female	White	Separated	More than high School	No	No	No	no	yes	low-PIR	Overweight	no	5.651	1017	213.5	9.84	14.3	120.2	17347	13.6	0	Q4	8588.62	1073.58
2003-2004	25373	2	40	28	Male	Mexican American	Married	More than high School	No	No	No	no	yes	low-PIR	obese	no	2.955	201	562.8	7.11	13.29	87.6	872	16.6	0	Q4	26176.5	3272.06
2003-2004	25374	1	36	41	Male	Black	Never married	High School	No	No	No	no	no	high-PIR	Overweight	no	0.4	285	260.9	7.06	14.82	88.2	2061	15	0	Q3	25537.2	3192.15
2003-2004	25375	2	42	37	Female	Mexican American	Married	High School	No	No	No	no	no	low-PIR	Normal	no	-3.303	277	10.9	1.96	9.41	67.4	687	13.1	0	Q1	25657.8	3207.22
2003-2004	25376	2	29	81	Male	White	Married	High School	No	No	No	no	yes	high-PIR	Overweight	no	0.554	791	178.8	8.16	10.97	61.9	11374	14.7	0	Q3	14868.9	1858.61
2003-2004	25378	1	43	27	Female	Mexican American	Living with partner	Less than high School	Yes	No	No	no	no	low-PIR	obese	no	-2.073	29	55.7	3.23	6.62	105.9	7677	15.4	0	Q2	24441.3	3055.16
2003-2004	25383	1	36	26	Male	Black	Never married	More than high School	No	No	No	no	yes	high-PIR	Overweight	yes	-0.724	921	5.7	9.44	8.6	130.7	2851	14.6	0	Q2	25340.2	3167.52
2003-2004	25384	2	33	52	Female	Black	Living with partner	More than high School	No	No	No	no	no	low-PIR	Overweight	no	-4.61	70	6.4	3.55	7.9	25.3	62	12.2	0	Q1	27525.8	3440.72
2003-2004	25386	1	33	85	Female	White	Widowed	More than high School	Yes	No	No	yes	yes	high-PIR	Overweight	no	4.455	456	6.7	3.43	33.4	213.6	352	15.8	0	Q4	17211	2151.37
2003-2004	25387	2	37	41	Female	White	Divorced	More than high School	Yes	No	No	no	yes	high-PIR	Normal	yes	2.709	1097	4.2	6.42	19.03	164.4	439	13.1	0	Q4	111730	13966.3
2003-2004	25390	2	39	28	Female	White	Married	More than high School	Yes	No	No	yes	yes	low-PIR	Normal	no	-0.513	436	131.4	3.36	7.11	82.3	9812	15	0	Q2	72289.1	9036.14
2003-2004	25392	2	31	37	Female	White	Living with partner	More than high School	Yes	No	No	no	yes	high-PIR	Overweight	no	-2.027	434	0.2	2.63	13.31	83.8	45	14	0	Q2	77917.1	9739.64
2003-2004	25399	1	36	60	Male	White	Married	More than high School	Yes	No	No	no	yes	high-PIR	Normal	yes	2.711	1279	60	8.64	19.93	224.3	950	14	0	Q4	46305.2	5788.14
2003-2004	25401	1	31	68	Male	White	Married	Less than high School	Yes	No	No	yes	yes	low-PIR	obese	no	-1.571	286	31.2	5.95	9.65	95.8	12991	15	0	Q2	59803.1	7475.39
2003-2004	25402	1	37	36	Male	Other	Married	More than high School	No	No	No	no	yes	high-PIR	obese	no	-2.502	537	3.4	3.81	12.02	101.1	500	14.7	0	Q1	85457.1	10682.1
2003-2004	25405	2	38	73	Male	Mexican American	Never married	Less than high School	Yes	Yes	No	yes	yes	low-PIR	Overweight	yes	12.973	2688	499	17.07	19.45	319.3	13290	17.3	0	Q4	3759.81	469.977
2003-2004	25407	2	29	34	Female	White	Married	More than high School	No	No	No	no	no	high-PIR	Normal	no	-2.585	422	27	2.47	9.13	70.1	2108	12.5	0	Q1	6097.79	762.224
2003-2004	25410	1	36	64	Female	Black	Divorced	More than high School	Yes	Yes	No	yes	yes	low-PIR	obese	no	8.365	220	803.3	13.9	8.01	67	4183	12.2	0	Q4	14117.8	1764.73
2003-2004	25412	1	41	31	Female	White	Married	More than high School	Yes	No	No	no	yes	high-PIR	obese	no	5.312	1193	33.1	13.13	12.58	186.3	15634	13.5	0	Q4	6493.29	811.662
2003-2004	25413	2	40	55	Male	Mexican American	Married	More than high School	Yes	No	No	yes	no	high-PIR	obese	no	4.503	475	124.6	7.92	27.47	274.7	12534	16	0	Q4	15390.7	1923.84
2003-2004	25415	2	34	28	Male	White	Living with partner	More than high School	Yes	No	No	no	yes	high-PIR	Overweight	no	-1.862	441	70.7	9.52	6.61	58.7	5688	17.3	0	Q2	48016.3	6002.03
2003-2004	25416	1	37	42	Male	White	Married	More than high School	No	No	No	no	yes	high-PIR	obese	no	5.136	1181	259.9	10.12	21.84	150.3	15605	14.4	0	Q4	98532.8	12316.6
2003-2004	25419	2	32	37	Male	White	Married	More than high School	Yes	No	No	no	no	high-PIR	Normal	no	-0.435	665	21	7.81	13.99	100.1	10488	14.1	0	Q2	104408	13051
2003-2004	25425	1	37	44	Female	White	Married	More than high School	No	Borderline	No	yes	yes	high-PIR	Overweight	yes	-4.174	214	36.8	3.93	4.09	36.4	2013	14.2	0	Q1	108516	13564.5
2003-2004	25427	1	33	67	Male	White	Married	More than high School	Yes	No	No	no	yes	high-PIR	obese	yes	1.851	892	99.6	8.01	21.91	138.1	6784	15.5	0	Q3	42179	5272.38
2003-2004	25431	2	35	51	Male	White	Married	More than high School	No	No	No	yes	no	high-PIR	obese	yes	-1.644	454	8	5.2	10.89	105.9	9709	16	0	Q2	86577.4	10822.2
2003-2004	25438	1	32	31	Male	Black	Living with partner	More than high School	No	No	No	yes	yes	high-PIR	obese	no	1.437	253	162	5.78	19.72	150.2	11707	16.1	0	Q3	30295.6	3786.95
2003-2004	25439	2	37	25	Male	Mexican American	Never married	Less than high School	Yes	No	No	no	no	low-PIR	Normal	no	-2.081	241	14.6	4.16	9.32	95.4	13610	16.4	0	Q2	33741.2	4217.65
2003-2004	25440	1	34	64	Male	Mexican American	Married	More than high School	Yes	Yes	No	yes	yes	low-PIR	Overweight	no	-0.855	378	213.3	2.45	10.27	117.3	732	17.2	0	Q2	3300.11	412.513
2003-2004	25441	1	34	20	Female	Mexican American	Never married	More than high School	Yes	No	No	no	yes	low-PIR	Overweight	no	-0.511	99	46.4	2.57	21.41	91.3	284	13.2	0	Q2	34838	4354.75
2003-2004	25444	2	42	43	Female	Black	Never married	More than high School	Yes	Yes	No	yes	yes	low-PIR	obese	no	-3.672	51	7.6	2.21	7.23	93.4	213	14.3	0	Q1	26072	3259
2003-2004	25445	2	37	36	Male	White	Married	More than high School	Yes	No	No	yes	yes	high-PIR	obese	no	-0.054	405	49.3	4.86	16.23	171.5	6997	15.7	0	Q3	87042.2	10880.3
2003-2004	25447	1	29	32	Female	White	Married	More than high School	No	No	No	no	yes	high-PIR	Overweight	no	3.412	566	264.6	7.69	11.97	117.8	6575	12.6	0	Q4	7632.8	954.101
2003-2004	25448	1	31	66	Male	White	Married	More than high School	No	No	No	no	yes	low-PIR	Overweight	no	6.767	2400	127.2	15.88	20.37	137	20667	15.9	0	Q4	30449.6	3806.21
2003-2004	25449	2	43	36	Male	Black	Divorced	More than high School	Yes	No	No	no	no	high-PIR	Normal	yes	-4.533	53	19.5	1.79	6.27	53.8	3227	13.9	0	Q1	20881.1	2610.14
2003-2004	25451	2	36	58	Male	White	Married	More than high School	No	No	No	no	yes	low-PIR	Normal	yes	5.223	669	148.6	13.14	16.66	167.7	37316	16.8	0	Q4	111527	13940.9
2003-2004	25452	2	30	65	Female	White	Divorced	More than high School	Yes	No	No	yes	yes	high-PIR	Overweight	yes	-2.668	221	5.3	1.85	7.15	108.1	5202	14.1	0	Q1	43971.1	5496.39
2003-2004	25455	2	36	42	Male	Other	Never married	More than high School	No	No	No	yes	yes	high-PIR	obese	no	-1.259	417	11	6.43	11.83	113.3	9774	17	0	Q2	120958	15119.7
2003-2004	25456	1	33	54	Female	White	Married	More than high School	No	No	No	no	no	high-PIR	Normal	yes	0.227	757	127.2	4.02	6.19	89.9	10315	13.7	0	Q3	71259	8907.38
2003-2004	25457	1	37	56	Female	Black	Married	More than high School	No	No	No	yes	yes	high-PIR	obese	no	-2.236	97	27.8	1.64	8.7	67.3	14919	14.1	0	Q1	30882.4	3860.3
2003-2004	25458	1	40	53	Male	Mexican American	Married	More than high School	Yes	Yes	No	no	yes	low-PIR	Normal	yes	1.672	851	21.8	22.1	14.38	114.8	1803	14.3	0	Q3	18049.4	2256.17
2003-2004	25461	1	30	46	Female	Black	Never married	More than high School	Yes	No	No	yes	no	low-PIR	obese	no	0.785	976	43.4	3.1	6.28	74.8	26187	13.5	0	Q3	25663.5	3207.94
2003-2004	25462	1	33	34	Female	White	Married	More than high School	No	No	No	no	no	high-PIR	Normal	yes	-2.225	204	0.5	2.26	5.93	168.5	119	13.1	0	Q1	72619.9	9077.48
2003-2004	25464	1	34	68	Male	Mexican American	Married	More than high School	No	No	No	yes	yes	high-PIR	obese	no	-1.375	412	77.9	4.51	9.84	123.8	5198	14.4	0	Q2	4346.33	543.291
2003-2004	25467	2	31	53	Male	White	Married	High School	Yes	No	No	yes	yes	low-PIR	obese	no	-3.44	372	19	5.08	5.57	80.3	385	15.1	0	Q1	36014.4	4501.8
2003-2004	25469	1	36	79	Female	Black	Widowed	More than high School	Yes	No	No	yes	yes	high-PIR	obese	no	2.293	417	353.9	2.83	5.47	148.5	2981	11.7	1	Q3	18455.3	2306.91
2003-2004	25470	2	39	35	Female	White	Living with partner	More than high School	No	No	No	no	no	high-PIR	Normal	yes	4.255	672	278.1	7.07	15.84	121	4882	12.1	0	Q4	7412.77	926.596
2003-2004	25473	2	39	20	Female	Other	Never married	More than high School	No	No	No	no	yes	high-PIR	Normal	no	-2.188	347	33.8	6.61	3.92	89.4	4387	12.2	0	Q2	72289.1	9036.14
2003-2004	25475	1	40	73	Female	Mexican American	Widowed	Less than high School	No	No	No	yes	yes	high-PIR	Overweight	no	-0.081	549	84.4	4.64	6.63	89.3	14517	12.8	0	Q3	3502.58	437.823
2003-2004	25478	2	31	46	Female	Black	Living with partner	More than high School	No	No	No	no	no	high-PIR	obese	no	5.387	809	295.4	14.17	13.37	102.2	5796	13.1	0	Q4	30937.1	3867.14
2003-2004	25480	2	43	21	Male	Other	Never married	More than high School	No	No	No	yes	yes	low-PIR	Overweight	no	10.688	1102	568.9	12.26	31.14	296.9	5505	15.9	0	Q4	31277.8	3909.73
2003-2004	25482	1	34	78	Male	Mexican American	Married	Less than high School	No	No	No	yes	yes	low-PIR	Normal	no	-2.924	260	18.2	3.73	11.14	90.5	2131	15.9	0	Q1	4264.57	533.071
2003-2004	25484	2	34	52	Male	White	Married	More than high School	Yes	Yes	No	yes	yes	high-PIR	obese	no	-1.572	675	15	6.29	7.76	108.9	7155	14.2	0	Q2	104202	13025.2
2003-2004	25485	1	31	59	Female	White	Divorced	High School	No	No	No	yes	yes	low-PIR	obese	no	-3.508	519	30.4	1.86	7.2	44.2	306	15.5	0	Q1	49556.2	6194.52
2003-2004	25487	2	34	69	Female	White	Divorced	More than high School	No	No	No	yes	yes	low-PIR	Normal	no	-1.618	172	13.8	6.03	10.88	103.3	1669	14.1	0	Q2	33763.9	4220.48
2003-2004	25489	2	42	74	Female	Mexican American	Married	Less than high School	No	Yes	No	yes	yes	low-PIR	Overweight	no	-4.076	130	46.2	5.3	4.47	32	1026	11.6	1	Q1	3281.55	410.194
2003-2004	25492	2	37	76	Male	White	Married	More than high School	Yes	No	No	no	yes	high-PIR	Overweight	yes	-0.374	918	163.6	6.44	9.98	70.3	2905	14.9	0	Q2	35001.3	4375.16
2003-2004	25493	2	41	24	Female	Black	Never married	More than high School	No	No	No	no	no	high-PIR	Normal	no	-5.484	99	6	1.9	3.77	30.2	547	12.2	0	Q1	27010.1	3376.26
2003-2004	25494	1	31	21	Male	White	Never married	High School	No	No	No	no	yes	low-PIR	obese	no	-0.74	708	55.8	5.6	9.54	124	7998	17	0	Q2	52874.4	6609.3
2003-2004	25495	1	40	53	Female	Mexican American	Married	Less than high School	No	No	No	no	yes	high-PIR	Overweight	no	9.144	1290	210.9	8.79	7.47	61.6	73480	14.9	0	Q4	19084.4	2385.55
2003-2004	25499	2	37	37	Male	Other	Married	More than high School	Yes	No	No	yes	no	high-PIR	Normal	no	-0.678	616	84.2	6.13	10.43	97.3	9561	17.1	0	Q2	87988.2	10998.5
2003-2004	25501	1	29	61	Male	White	Divorced	More than high School	Yes	No	No	yes	yes	high-PIR	obese	yes	-2.898	148	8.8	1.49	9.86	144.1	2382	18.1	0	Q1	47787.5	5973.44
2003-2004	25503	1	31	69	Female	White	Married	More than high School	No	No	No	no	yes	low-PIR	Overweight	yes	4.503	493	160.5	7.71	21.59	142.1	9011	14.6	0	Q4	65614.9	8201.87
2003-2004	25504	1	35	53	Male	White	Married	More than high School	Yes	No	No	yes	yes	high-PIR	Overweight	yes	-0.318	392	236.8	2.34	13.79	101.7	2316	15	0	Q2	82128.6	10266.1
2003-2004	25507	2	32	85	Female	White	Widowed	Less than high School	No	No	No	yes	no	low-PIR	Overweight	no	1.942	1491	27.7	6.02	11.7	73	14263	12.6	0	Q3	24121.4	3015.18
2003-2004	25509	1	40	33	Female	Mexican American	Married	High School	No	No	No	no	yes	low-PIR	obese	yes	2.321	394	213.9	6.85	11.57	85.9	13667	12.9	0	Q3	24533.4	3066.67
2003-2004	25513	2	43	61	Male	White	Divorced	More than high School	Yes	No	No	yes	yes	low-PIR	Normal	no	-0.127	468	60.8	7.12	14.08	152.6	5428	16.9	0	Q3	30099	3762.38
2003-2004	25515	1	42	75	Female	White	Widowed	More than high School	No	No	No	yes	yes	high-PIR	obese	no	-0.063	678	35.9	9.5	5.72	95.1	8923	16.2	0	Q3	54998.1	6874.76
2003-2004	25525	1	30	24	Male	Black	Never married	High School	No	No	No	no	no	low-PIR	Overweight	no	0.231	740	35.5	8.04	13.67	169.8	3343	15	0	Q3	23090.4	2886.3
2003-2004	25526	2	34	64	Female	White	Married	Less than high School	No	No	No	yes	yes	low-PIR	Overweight	no	-3.825	275	73.3	2.98	2.75	52.6	1109	13.7	0	Q1	59586.2	7448.27
2003-2004	25527	2	31	24	Female	White	Never married	More than high School	No	No	No	no	yes	high-PIR	Normal	no	-4.011	53	15.3	2.42	8.87	54.1	154	14.5	0	Q1	79227.7	9903.46
2003-2004	25528	1	32	50	Female	White	Widowed	More than high School	No	No	No	no	yes	high-PIR	obese	yes	-2.095	210	21.6	6.4	7.46	81.7	4947	15.1	0	Q2	85780.7	10722.6
2003-2004	25529	2	31	75	Male	White	Married	More than high School	Yes	No	No	yes	yes	high-PIR	Overweight	no	-2.254	374	38.3	3.17	11.69	88.7	6209	16.8	0	Q1	36125	4515.62
2003-2004	25530	2	34	33	Female	White	Married	More than high School	No	No	Yes	no	no	high-PIR	Overweight	no	4.034	174	124.1	20.02	15.91	114.2	6653	14.7	0	Q4	93503	11687.9
2003-2004	25533	1	33	64	Female	White	Married	More than high School	Yes	No	No	yes	yes	high-PIR	obese	no	0.621	510	70.7	7.71	9.38	141.2	2747	13.8	0	Q3	43971.1	5496.39
2003-2004	25536	2	35	33	Female	White	Married	More than high School	Yes	No	No	no	yes	low-PIR	Overweight	no	-0.623	268	219.1	3.71	4.12	66.8	9407	12.7	0	Q2	48145.9	6018.24
2003-2004	25537	2	33	66	Male	Black	Divorced	High School	Yes	No	Yes	yes	yes	high-PIR	obese	no	0.252	1012	11.8	6.43	18.51	145.3	2062	15.1	0	Q3	12629.4	1578.68
2003-2004	25539	1	35	81	Female	White	Married	High School	Yes	No	No	yes	no	low-PIR	Normal	no	-4.913	238	3.9	3.09	3.47	38.1	459	13.8	0	Q1	17466.1	2183.26
2003-2004	25543	1	37	57	Male	Black	Married	More than high School	No	No	No	no	no	high-PIR	obese	no	0.739	336	88.8	1.43	7.1	59.9	50666	14.9	0	Q3	28002.1	3500.26
2003-2004	25545	1	32	64	Female	White	Married	More than high School	Yes	No	No	no	yes	high-PIR	Normal	no	-1.426	660	100.6	2.35	7.7	81.6	900	13.2	0	Q2	55708.9	6963.62
2003-2004	25551	2	42	32	Female	Mexican American	Married	More than high School	No	No	No	no	yes	low-PIR	Normal	no	2.234	471	105.5	8.37	13.68	159.7	2841	13.6	0	Q3	5190.43	648.803
2003-2004	25553	2	34	49	Male	White	Married	More than high School	Yes	No	No	no	yes	low-PIR	Overweight	no	-2.568	415	39.7	6.62	4.05	98.3	3501	16	0	Q1	111798	13974.7
2003-2004	25556	1	37	28	Female	Black	Never married	More than high School	No	No	No	no	no	low-PIR	obese	yes	2.136	204	360.9	6.92	7.53	97.8	2960	12.4	0	Q3	30730.4	3841.3
2003-2004	25560	2	37	70	Male	White	Married	More than high School	No	No	No	yes	yes	low-PIR	obese	no	-3.434	133	28.9	4.56	5.37	101	1513	14.8	0	Q1	13783.3	1722.91
2003-2004	25561	2	40	68	Male	Mexican American	Married	High School	Yes	Yes	No	yes	yes	low-PIR	Overweight	no	-3.066	101	5.9	4.1	2.48	53.9	21846	17.5	0	Q1	4503.15	562.894
2003-2004	25562	2	39	71	Male	White	Married	More than high School	Yes	Yes	No	yes	yes	high-PIR	obese	no	7.09	1218	180.4	14.75	19.66	237.5	26431	14.5	0	Q4	32961.2	4120.15
2003-2004	25567	1	30	50	Male	White	Married	More than high School	No	No	No	no	yes	high-PIR	obese	no	-1.247	778	49.3	5.73	8.45	129.8	1657	14.2	0	Q2	80957.7	10119.7
2003-2004	25570	2	36	85	Female	Black	Widowed	Less than high School	Yes	Yes	No	yes	yes	low-PIR	obese	no	0.404	766	92.3	4.07	7.61	93.1	12753	11.2	1	Q3	23166.7	2895.84
2003-2004	25575	2	32	57	Female	White	Married	More than high School	No	No	No	yes	yes	low-PIR	Normal	no	-5.136	41	29.2	3.02	3.27	34.5	305	11.6	1	Q1	99870.6	12483.8
2003-2004	25576	2	35	28	Male	White	Never married	More than high School	No	No	No	yes	no	high-PIR	Overweight	yes	1.968	567	15.2	21.17	11.52	187.4	4520	16.2	0	Q3	69311.3	8663.92
2003-2004	25578	1	41	41	Female	Black	Separated	High School	No	No	No	yes	yes	low-PIR	obese	no	0.653	312	50.4	5.48	16.03	120.8	5647	12.5	0	Q3	24726.4	3090.8
2003-2004	25579	2	31	53	Male	Black	Living with partner	More than high School	Yes	No	No	no	yes	low-PIR	Overweight	no	2.893	974	126.6	14.97	10.17	121.4	19639	15.4	0	Q4	28051.7	3506.46
2003-2004	25580	2	39	28	Male	White	Married	More than high School	No	No	No	no	no	high-PIR	Overweight	yes	8.602	2240	68.7	17.73	26.94	144.1	38749	15.1	0	Q4	71288.1	8911.02
2003-2004	25584	1	37	78	Male	White	Married	More than high School	Yes	No	No	yes	yes	high-PIR	obese	no	-1.804	287	103.5	3.3	11.98	81.2	6264	13.9	0	Q2	33994.4	4249.3
2003-2004	25586	2	32	26	Female	White	Married	More than high School	No	No	No	no	yes	high-PIR	Overweight	no	3.918	642	17.8	7.25	15.94	169.5	23002	14.2	0	Q4	8489.73	1061.22
2003-2004	25588	2	40	23	Male	Mexican American	Living with partner	Less than high School	Yes	No	No	yes	yes	low-PIR	obese	yes	0.051	805	190.9	3.47	8.65	67.3	14747	15.8	0	Q3	26176.5	3272.06
2003-2004	25601	2	35	58	Male	White	Married	More than high School	Yes	Yes	Yes	yes	yes	low-PIR	obese	no	-1.902	506	24.5	6.68	6.99	137.3	757	16.8	0	Q2	31949.1	3993.64
2003-2004	25604	2	34	83	Female	White	Widowed	Less than high School	No	No	No	no	yes	low-PIR	Normal	no	-3.374	307	126.4	2.26	2.71	26.1	5385	13.4	0	Q1	22160.3	2770.03
2003-2004	25607	1	41	78	Male	Black	Married	High School	No	No	Yes	no	no	low-PIR	Normal	no	-0.731	1088	110.5	3.72	5.68	61.8	13896	14.3	0	Q2	10198	1274.76
2003-2004	25608	1	38	21	Male	White	Married	More than high School	No	No	No	no	no	low-PIR	Normal	no	12.707	1643	293	8.33	33.54	299.5	54918	14.3	0	Q4	71299.2	8912.4
2003-2004	25615	2	30	51	Female	White	Married	More than high School	Yes	No	No	yes	yes	high-PIR	obese	yes	-1.275	393	36	5.14	9.89	92.1	3864	13.3	0	Q2	67706.7	8463.34
2003-2004	25616	2	34	46	Female	White	Married	More than high School	No	No	No	no	yes	high-PIR	Overweight	yes	-0.757	314	46.6	4.98	8.32	92.8	12422	13.1	0	Q2	123125	15390.6
2003-2004	25620	2	37	26	Female	White	Married	More than high School	No	No	No	no	yes	high-PIR	Normal	no	4.016	2333	14.2	6.13	17.29	104.8	3431	12.6	0	Q4	7077.67	884.709
2003-2004	25621	2	38	34	Male	Mexican American	Married	More than high School	No	No	No	yes	yes	high-PIR	Overweight	yes	0.246	542	31.9	4.07	20.57	197	1388	16.1	0	Q3	44776.2	5597.03
2003-2004	25622	2	40	29	Female	Mexican American	Separated	Less than high School	No	No	No	no	yes	high-PIR	obese	no	3.622	238	27.2	7.72	11.44	164.6	35157	14.8	0	Q4	23220.8	2902.61
2003-2004	25624	1	34	26	Female	Mexican American	Living with partner	High School	No	No	No	no	no	low-PIR	Overweight	no	-3.123	128	19.3	4.19	7.02	57.8	6316	13.3	0	Q1	33647.3	4205.91
2003-2004	25629	2	32	57	Male	White	Married	More than high School	No	No	No	yes	yes	low-PIR	obese	no	3.584	542	74.1	38.64	13.14	68.3	2534	16.2	0	Q4	113423	14177.9
2003-2004	25631	1	31	41	Male	White	Married	More than high School	Yes	No	No	no	yes	high-PIR	obese	no	9.826	865	73.3	15.12	36.03	353.1	35725	16.8	0	Q4	123109	15388.7
2003-2004	25632	1	32	31	Male	White	Married	More than high School	Yes	No	No	no	no	high-PIR	Normal	yes	9.17	1182	372.4	17.25	32.83	119	27598	15.2	0	Q4	89677.8	11209.7
2003-2004	25634	1	31	80	Male	White	Divorced	More than high School	Yes	No	No	yes	yes	low-PIR	obese	no	1.496	742	219.1	4.16	12.57	58.2	24817	13.7	0	Q3	23291.7	2911.46
2003-2004	25637	2	41	30	Female	Black	Living with partner	High School	Yes	No	No	no	yes	low-PIR	obese	no	-4.528	119	7.7	1.38	6.55	51.9	1253	12.4	0	Q1	32534.8	4066.85
2003-2004	25638	1	32	53	Male	White	Married	More than high School	No	No	No	yes	yes	high-PIR	obese	no	-0.059	710	145.6	3.46	7.84	89.8	17730	15.1	0	Q3	97421.2	12177.6
2003-2004	25647	1	35	76	Female	White	Married	More than high School	Yes	No	No	yes	yes	high-PIR	Normal	no	2.928	408	44	7.33	5.53	148.8	37465	11.9	1	Q4	43347.9	5418.48
2003-2004	25650	2	34	54	Female	White	Married	High School	Yes	Yes	Yes	yes	yes	high-PIR	Normal	no	-2.137	208	11.5	2.68	10.16	93	5912	15	0	Q2	91750.8	11468.9
2003-2004	25653	2	34	68	Female	White	Married	More than high School	No	No	No	no	yes	low-PIR	obese	no	-6.465	58	2.8	0.66	1.24	23.6	205	15.4	0	Q1	33763.9	4220.48
2003-2004	25655	2	34	76	Male	White	Widowed	Less than high School	Yes	No	Yes	yes	yes	low-PIR	obese	yes	-2.735	462	27.1	4.83	6.25	91.6	3727	16.9	0	Q1	15189	1898.62
2003-2004	25656	1	40	68	Male	Mexican American	Married	Less than high School	No	No	No	yes	yes	low-PIR	Normal	no	-4.269	55	41.5	3.22	2.61	52	6205	16.1	0	Q1	2694.41	336.801
2003-2004	25657	2	34	69	Male	White	Divorced	More than high School	Yes	No	No	yes	yes	low-PIR	Overweight	yes	-2.98	440	24.5	3.79	7.38	82.3	3610	15	0	Q1	24331.7	3041.46
2003-2004	25660	1	42	43	Male	Black	Married	More than high School	No	No	No	yes	yes	high-PIR	obese	yes	0.361	616	16.9	9.78	14.46	179.3	3412	15.3	0	Q3	20714.1	2589.27
2003-2004	25665	1	31	85	Female	White	Divorced	More than high School	Yes	No	No	yes	yes	high-PIR	Overweight	yes	0.683	1077	124.7	4.04	7.58	51.9	13771	15.6	0	Q3	24402.4	3050.3
2003-2004	25667	1	33	58	Male	Black	Married	More than high School	No	No	No	no	no	high-PIR	obese	yes	5.664	1584	85.8	17.94	18.41	153.4	23678	15.7	0	Q4	23261.7	2907.71
2003-2004	25668	2	34	31	Male	White	Divorced	High School	Yes	No	No	no	no	high-PIR	Normal	no	1.004	338	29.9	8.92	14.37	262.4	2262	15.2	0	Q3	49885.2	6235.65
2003-2004	25671	1	43	22	Male	Black	Never married	High School	No	No	No	no	yes	low-PIR	Overweight	yes	5.651	495	263.7	13.64	22.43	235.3	12201	14.7	0	Q4	26105.6	3263.2
2003-2004	25674	2	40	75	Female	White	Widowed	More than high School	No	No	No	yes	yes	low-PIR	Overweight	no	2.558	1274	190.4	5.64	4.93	58.9	21257	13.3	0	Q4	38718.8	4839.85
2003-2004	25679	1	38	78	Female	Black	Married	More than high School	No	Yes	No	yes	yes	high-PIR	Normal	no	6.248	1596	197	12.23	8.46	111.8	21504	12.3	0	Q4	18499.9	2312.49
2003-2004	25680	1	41	78	Female	White	Widowed	More than high School	Yes	No	No	yes	no	high-PIR	Overweight	yes	-2.052	457	43.3	3.29	9.45	70.7	2531	11.9	1	Q2	51510.4	6438.8
2003-2004	25683	1	38	40	Male	White	Separated	High School	Yes	No	No	yes	yes	low-PIR	Normal	yes	-1.363	758	1.8	8.28	9.58	122.8	1064	14.8	0	Q2	37158.8	4644.85
2003-2004	25685	2	39	38	Male	Mexican American	Married	More than high School	No	No	No	no	no	low-PIR	Overweight	no	-0.208	521	32.7	5.17	16.63	141.6	8928	14.7	0	Q2	31936.6	3992.08
2003-2004	25686	2	43	21	Male	Other	Never married	More than high School	No	No	No	no	no	low-PIR	Normal	no	1.128	1047	124.6	8.01	8.86	164.7	5116	15.8	0	Q3	31277.8	3909.73
2003-2004	25687	1	32	66	Male	White	Married	More than high School	Yes	No	Yes	no	yes	high-PIR	obese	no	-1.061	604	80	5.55	13.71	96.9	2590	16.7	0	Q2	50774.5	6346.82
2003-2004	25690	2	39	72	Male	White	Widowed	Less than high School	Yes	No	No	yes	no	high-PIR	Normal	no	-3.467	334	28.3	4.1	8.38	66.2	261	14.7	0	Q1	12979.9	1622.49
2003-2004	25692	2	42	76	Female	White	Widowed	Less than high School	No	Yes	No	yes	yes	low-PIR	Overweight	no	4.279	1329	224.3	7.64	10.85	89.2	12776	12.8	0	Q4	6563.1	820.387
2003-2004	25694	1	43	21	Male	Black	Living with partner	More than high School	No	No	No	no	yes	low-PIR	obese	no	-1.619	236	19.9	4.97	19.84	90.9	3912	15.5	0	Q2	26105.6	3263.2
2003-2004	25697	1	33	61	Male	White	Married	More than high School	Yes	Yes	No	no	yes	high-PIR	Normal	no	-2.291	560	6.8	5.06	9.05	120.9	342	15.4	0	Q1	40076.4	5009.54
2003-2004	25698	2	32	31	Female	White	Married	More than high School	No	No	No	no	yes	low-PIR	Overweight	no	-0.259	179	92.5	4.96	15.45	88.8	2441	14.6	0	Q2	101778	12722.2
2003-2004	25704	1	41	33	Female	White	Never married	More than high School	No	No	No	yes	yes	high-PIR	obese	no	4.491	954	183.3	7.58	13.36	145.8	11624	12.3	0	Q4	69992.9	8749.11
2003-2004	25707	2	36	66	Female	Black	Married	Less than high School	Yes	No	No	no	no	high-PIR	Normal	no	-4.967	152	0.2	1.28	4.88	53	107	13.3	0	Q1	17721.9	2215.24
2003-2004	25708	2	37	22	Female	White	Never married	More than high School	Yes	No	No	no	no	high-PIR	Overweight	no	-2.735	397	9.4	3.71	8.71	72.2	1115	13.6	0	Q1	76763.2	9595.41
2003-2004	25722	2	29	33	Female	White	Married	More than high School	No	No	No	no	yes	high-PIR	obese	no	3.797	871	43.2	4.76	16.97	204.2	10422	13.3	0	Q4	6097.79	762.224
2003-2004	25723	2	34	61	Female	White	Married	High School	Yes	No	No	no	no	low-PIR	Overweight	no	-4.468	190	9.1	4.74	4.29	40.3	112	15.3	0	Q1	59586.2	7448.27
2003-2004	25724	1	42	23	Female	Black	Living with partner	More than high School	No	No	No	no	yes	low-PIR	Normal	no	12.441	915	274.7	18.29	24.29	209.4	28114	12.3	0	Q4	24114.4	3014.3
2003-2004	25725	2	43	33	Female	Black	Married	High School	Yes	No	No	no	no	low-PIR	obese	yes	2.4	255	14.5	4.47	34.45	95.7	1915	12.8	0	Q3	36891.7	4611.46
2003-2004	25727	1	37	66	Male	White	Married	More than high School	Yes	No	No	yes	yes	high-PIR	Overweight	no	-3.894	48	0.8	1.54	14.25	67.5	638	15	0	Q1	47864.6	5983.07
2003-2004	25731	1	33	36	Male	White	Married	More than high School	Yes	No	No	no	yes	low-PIR	Overweight	yes	-0.109	208	19.7	5.25	10.17	153.7	23782	17.4	0	Q3	38743.7	4842.96
2003-2004	25733	1	38	20	Female	White	Married	More than high School	Yes	No	No	no	no	low-PIR	obese	no	-0.383	418	58.3	4.74	6.53	60.9	22741	14.3	0	Q2	72300.3	9037.54
2003-2004	25734	2	40	85	Female	White	Widowed	More than high School	Yes	No	No	yes	yes	low-PIR	Overweight	no	-1.722	828	10.3	3.56	8.41	88.6	306	12.5	0	Q2	15468.6	1933.57
2003-2004	25736	2	39	79	Female	Other	Widowed	High School	No	No	No	yes	no	high-PIR	Normal	no	-4.017	200	4.7	1.59	3.27	81.7	4885	12.4	0	Q1	43226.1	5403.26
2003-2004	25739	2	36	62	Female	White	Married	More than high School	Yes	No	No	no	yes	high-PIR	Normal	yes	14.214	382	53.9	9.12	81.47	136.9	10610	13.7	0	Q4	63775.1	7971.89
2003-2004	25745	1	36	45	Female	Black	Never married	More than high School	No	No	No	no	yes	low-PIR	Normal	no	-2.905	46	9.7	4.92	6.53	111.6	173	13.4	0	Q1	28164	3520.51
2003-2004	25751	1	39	50	Female	White	Married	More than high School	Yes	No	Yes	no	yes	high-PIR	obese	no	0.777	1664	25.1	4.91	5.46	78.9	11825	13.1	0	Q3	74108.8	9263.6
2003-2004	25752	2	43	38	Female	Mexican American	Never married	High School	Yes	No	No	yes	yes	low-PIR	obese	no	1.311	833	156.2	6.22	6.79	65.7	15619	13.5	0	Q3	28553.7	3569.21
2003-2004	25756	2	41	22	Male	Black	Never married	More than high School	No	No	No	no	no	high-PIR	Normal	no	3.111	1264	65.2	6.15	39.31	99.6	5779	16.2	0	Q4	23022.5	2877.81
2003-2004	25760	2	37	33	Female	White	Married	More than high School	No	No	No	no	yes	high-PIR	Normal	no	4.449	866	120.4	9.7	16.74	138.6	11515	15.2	0	Q4	84849.5	10606.2
2003-2004	25762	2	40	63	Male	Mexican American	Separated	Less than high School	No	No	No	yes	yes	low-PIR	obese	yes	-4.887	1	2.5	2.73	7.23	47.1	99	16	0	Q1	2251.57	281.447
2003-2004	25764	1	41	53	Female	Black	Divorced	More than high School	Yes	No	No	yes	no	low-PIR	obese	no	-0.978	398	137.4	8.55	6.01	59	1576	12.2	0	Q2	24726.4	3090.8
2003-2004	25765	2	32	71	Female	White	Widowed	High School	No	Yes	No	yes	yes	high-PIR	obese	no	3.572	1683	78.5	2.85	14.15	72.5	22664	11.2	1	Q4	43261.1	5407.64
2003-2004	25766	2	35	24	Female	Other	Never married	More than high School	Yes	No	No	no	no	high-PIR	Normal	no	1.415	993	47.2	5.21	10.44	141.2	6959	13.4	0	Q3	70284.6	8785.57
2003-2004	25767	1	40	67	Male	Mexican American	Married	More than high School	Yes	No	No	no	yes	high-PIR	Normal	no	-0.866	687	85.3	4.34	9.87	144.5	1929	16	0	Q2	5388.81	673.602
2003-2004	25769	2	32	85	Male	White	Widowed	More than high School	No	No	No	yes	yes	low-PIR	Normal	no	-2.203	982	11.1	2.7	9.34	77.8	4382	14.9	0	Q2	10855.3	1356.91
2003-2004	25773	2	34	65	Female	White	Divorced	More than high School	No	Yes	No	yes	yes	low-PIR	obese	no	-1.421	241	124.2	6.43	5.39	69.5	5016	15.3	0	Q2	33763.9	4220.48
2003-2004	25776	2	41	20	Male	Black	Never married	High School	No	No	No	no	no	low-PIR	Normal	no	-1.112	728	63.3	5.31	13.68	104	863	13.9	0	Q2	23022.5	2877.81
2003-2004	25778	1	29	36	Male	White	Married	More than high School	No	No	No	no	yes	high-PIR	obese	no	0.874	982	34.6	6.97	14.73	164.1	8085	15	0	Q3	84402.1	10550.3
2003-2004	25780	2	30	22	Female	White	Married	More than high School	Yes	No	No	no	yes	high-PIR	Normal	yes	4.755	1532	199.5	5.1	17.2	136	702	13.3	0	Q4	5755.56	719.446
2003-2004	25788	2	34	26	Male	White	Married	High School	Yes	No	No	no	no	low-PIR	Normal	yes	0.993	616	49.2	16.4	13.29	136.8	3456	16.1	0	Q3	42250.9	5281.36
2003-2004	25790	1	42	28	Male	Black	Never married	More than high School	No	No	No	no	yes	high-PIR	obese	no	-1.191	72	264.3	3.54	8.07	80.9	3678	15.1	0	Q2	5445.74	680.717
2003-2004	25791	1	43	71	Male	Mexican American	Married	High School	Yes	Yes	No	yes	yes	low-PIR	Overweight	no	-2.519	329	85.5	2.9	6.91	108.5	1892	13.1	0	Q1	4044.34	505.542
2003-2004	25793	2	37	47	Female	White	Married	More than high School	No	No	No	no	yes	high-PIR	Overweight	no	0.943	405	80.3	6.6	9.84	113.7	13667	14.1	0	Q3	111730	13966.3
2003-2004	25795	1	34	81	Female	Mexican American	Married	Less than high School	No	No	No	yes	yes	low-PIR	Overweight	no	-1.082	551	112.8	2.87	7.39	64.3	8016	14.4	0	Q2	4289.96	536.245
2003-2004	25796	2	42	45	Female	Mexican American	Married	More than high School	No	No	No	yes	yes	high-PIR	obese	no	0.761	474	114.3	5.36	8.26	85	17376	13.3	0	Q3	17356.9	2169.61
2003-2004	25797	2	33	85	Female	Black	Widowed	High School	No	No	No	yes	yes	high-PIR	obese	no	-0.108	759	86.5	4.68	7.89	116.8	2059	15.2	0	Q3	18037.1	2254.63
2003-2004	25802	1	37	21	Female	Black	Never married	More than high School	No	No	No	no	no	low-PIR	Overweight	no	-2.034	130	166.7	3.64	5.46	54.6	4256	12.6	0	Q2	30730.4	3841.3
2003-2004	25805	2	29	82	Female	White	Never married	Less than high School	Yes	No	Yes	no	yes	low-PIR	Normal	no	1.371	864	314.3	7.87	4.68	27.7	4873	12.9	0	Q3	15578	1947.25
2003-2004	25807	2	37	25	Female	Black	Never married	More than high School	No	No	No	no	no	high-PIR	obese	yes	-4.339	139	3.8	3.83	3.63	70.5	102	13.2	0	Q1	31640.6	3955.07
2003-2004	25809	2	39	62	Female	White	Divorced	More than high School	Yes	No	No	yes	yes	low-PIR	Overweight	no	-2.896	426	28.2	1.77	6.1	91.6	1441	14.1	0	Q1	50920.1	6365.01
2003-2004	25812	1	32	45	Female	White	Married	More than high School	Yes	No	No	yes	yes	high-PIR	obese	no	-4.111	485	50.5	0.6	4	40.8	1490	14.3	0	Q1	115113	14389.2
2003-2004	25814	2	43	21	Male	Mexican American	Never married	High School	No	No	No	no	no	low-PIR	obese	no	-4.748	127	7.4	2.01	5.05	34.5	5197	16.6	0	Q1	32660.5	4082.56
2003-2004	25815	1	38	59	Female	White	Married	More than high School	No	No	No	yes	yes	low-PIR	obese	no	1.891	524	76.7	4.02	20.46	133.6	3049	13.8	0	Q3	78418.9	9802.37
2003-2004	25816	1	32	42	Male	Black	Living with partner	High School	Yes	No	No	no	yes	low-PIR	Normal	yes	-4.663	7	13.9	0.59	11.69	41.5	417	15.4	0	Q1	28002.1	3500.26
2003-2004	25818	2	42	47	Female	Mexican American	Divorced	More than high School	No	No	No	no	yes	high-PIR	Overweight	yes	6.129	1613	140.3	9.53	11.01	69.3	35714	12.3	0	Q4	18007.7	2250.97
2003-2004	25819	1	38	21	Female	White	Divorced	High School	Yes	No	No	no	no	low-PIR	Normal	no	7.419	811	18.3	8.53	20.65	254	27144	12.5	0	Q4	6666.18	833.273
2003-2004	25822	2	39	62	Male	Black	Married	High School	Yes	Yes	No	yes	yes	high-PIR	obese	no	5.214	634	138.4	10.4	14.44	175.9	45735	10.1	1	Q4	13357.5	1669.68
2003-2004	25827	2	42	38	Female	Mexican American	Married	More than high School	No	No	No	no	no	high-PIR	Overweight	no	4.323	382	231.7	9.96	14.94	135.6	9924	12.8	0	Q4	26431.1	3303.89
2003-2004	25828	1	29	81	Female	White	Married	More than high School	No	No	Yes	yes	yes	low-PIR	Normal	no	0.024	1229	82.6	4.9	5.69	48.9	11491	13.5	0	Q3	19499.5	2437.43
2003-2004	25830	2	39	84	Female	White	Widowed	High School	No	No	Yes	yes	no	high-PIR	Normal	yes	0.304	489	155.8	4.08	11.31	69.4	7541	12.5	0	Q3	18937.3	2367.17
2003-2004	25832	2	35	83	Male	White	Married	More than high School	No	No	Yes	yes	yes	high-PIR	Normal	yes	0.388	670	71.4	13.88	18.96	69.9	1437	14.9	0	Q3	17574.1	2196.77
2003-2004	25834	1	39	36	Female	White	Married	More than high School	No	No	No	no	no	high-PIR	Normal	yes	5.849	395	358.5	9.05	13.64	188.2	3766	13.5	0	Q4	7006.42	875.802
2003-2004	25838	2	43	78	Male	Mexican American	Married	More than high School	Yes	Yes	Yes	yes	yes	high-PIR	Normal	no	1.773	706	175.6	8.58	9.04	43.1	32695	14.9	0	Q3	6066.51	758.313
2003-2004	25839	2	41	22	Male	Black	Never married	More than high School	No	No	No	no	no	high-PIR	Normal	yes	0.147	243	153.1	4	14.29	71.9	21605	15.1	0	Q3	23022.5	2877.81
2003-2004	25841	1	42	77	Female	White	Widowed	More than high School	No	No	No	yes	yes	low-PIR	obese	yes	1.097	422	18.2	5.14	17.35	121.4	9915	13.4	0	Q3	76073.4	9509.17
2003-2004	25842	1	40	21	Male	Mexican American	Never married	More than high School	Yes	No	No	no	no	low-PIR	Normal	yes	2.058	146	287.9	5.19	13.47	148.6	16110	16.4	0	Q3	31324.8	3915.6
2003-2004	25844	2	39	47	Male	White	Living with partner	More than high School	Yes	No	No	yes	yes	high-PIR	obese	no	2.814	559	138	8.1	22.41	209.8	6892	15.2	0	Q4	37153	4644.13
2003-2004	25847	1	29	59	Female	White	Married	More than high School	Yes	No	No	yes	yes	low-PIR	Overweight	no	-3.331	135	13.8	2.56	7.92	84.2	1109	13.1	0	Q1	39599.4	4949.92
2003-2004	25848	2	40	20	Female	White	Never married	More than high School	Yes	No	No	no	no	low-PIR	Normal	yes	1.756	759	27	4.96	15.09	142.7	9133	14.5	0	Q3	48901.2	6112.66
2003-2004	25850	2	37	68	Female	White	Married	More than high School	No	No	No	no	yes	high-PIR	Overweight	no	0.901	434	117.9	7.89	8.81	122.5	5819	15.2	0	Q3	54071.6	6758.95
2003-2004	25851	2	41	85	Male	Black	Widowed	More than high School	Yes	No	No	no	no	low-PIR	Overweight	no	0.668	811	146.7	9.96	14.73	100.8	1060	12.5	1	Q3	10553.4	1319.18
2003-2004	25854	2	35	57	Male	White	Never married	More than high School	No	No	No	yes	yes	high-PIR	obese	no	1.43	1475	89.9	2.76	24.29	109	3711	15.6	0	Q3	86577.4	10822.2
2003-2004	25856	1	32	70	Female	White	Widowed	More than high School	Yes	No	Yes	yes	yes	high-PIR	obese	no	-0.633	632	107.7	4.18	7.44	78.5	6091	13.4	0	Q2	51419.4	6427.42
2003-2004	25859	2	30	25	Male	White	Married	More than high School	No	No	No	no	no	high-PIR	Overweight	no	3.474	1452	42.9	6.68	18.82	266	6715	16.3	0	Q4	61559.5	7694.94
2003-2004	25860	1	43	45	Male	Mexican American	Married	High School	Yes	No	No	no	yes	low-PIR	Overweight	yes	6.545	510	25.1	10.97	15.82	225.7	65500	16	0	Q4	18819	2352.38
2003-2004	25862	2	37	62	Male	White	Married	More than high School	No	Yes	No	yes	yes	low-PIR	obese	no	-0.73	603	156	6.93	6.13	98	4923	13.6	0	Q2	49282.3	6160.28
2003-2004	25863	1	32	29	Female	White	Married	More than high School	No	No	No	no	yes	high-PIR	Normal	no	7.798	2386	207.9	10.82	7.05	56.7	36360	10.1	1	Q4	7291.98	911.498
2003-2004	25864	2	35	81	Female	White	Married	High School	No	No	No	no	yes	low-PIR	Overweight	no	-3.748	255	34.5	4.91	5.42	37.6	1184	14.1	0	Q1	18256	2282
2003-2004	25869	1	37	38	Female	White	Married	More than high School	Yes	No	No	no	yes	high-PIR	obese	yes	0.261	423	60.1	5.98	5.22	87.6	23630	14.3	0	Q3	82408.7	10301.1
2003-2004	25875	2	37	69	Female	White	Widowed	High School	Yes	Yes	No	yes	yes	low-PIR	obese	no	-3.562	226	138.6	1.99	3.09	37.4	1254	12.1	0	Q1	30639.1	3829.89
2003-2004	25878	2	34	52	Male	White	Never married	Less than high School	Yes	No	No	yes	yes	low-PIR	Overweight	yes	-2.569	211	0.2	3.65	9.06	159.5	437	16.2	0	Q1	38452.8	4806.6
2003-2004	25879	1	36	62	Female	Black	Widowed	More than high School	Yes	No	No	yes	yes	high-PIR	Overweight	no	-4.625	39	6.2	2.59	4.17	51.8	4036	14.7	0	Q1	14117.8	1764.73
2003-2004	25880	1	34	60	Female	Mexican American	Living with partner	High School	No	Yes	No	yes	yes	high-PIR	Overweight	no	-1.479	950	102.8	1.66	3.55	57.7	7995	14.1	0	Q2	3916	489.5
2003-2004	25884	2	35	62	Male	Black	Divorced	More than high School	Yes	No	No	yes	yes	low-PIR	obese	yes	0.202	1007	43.4	10.83	12.96	100.3	4623	15.6	0	Q3	12592.4	1574.05
2003-2004	25885	2	35	47	Female	White	Divorced	High School	Yes	No	Yes	no	yes	high-PIR	Overweight	no	-1.149	81	20.6	5.73	11.56	50.9	17024	14.8	0	Q2	44545.9	5568.23
2003-2004	25888	1	33	55	Female	White	Married	More than high School	No	Yes	Yes	yes	yes	high-PIR	Overweight	no	2.846	754	243.9	5.65	11.48	102.5	7518	13.9	0	Q4	71259	8907.38
2003-2004	25890	1	35	51	Male	White	Divorced	More than high School	No	No	No	yes	no	high-PIR	obese	no	-1.677	350	19.2	3.76	14.69	132.3	3161	12.9	1	Q2	82128.6	10266.1
2003-2004	25894	2	41	22	Female	Mexican American	Living with partner	More than high School	No	No	No	no	yes	low-PIR	Normal	no	-0.539	172	39.1	5.64	6.55	97	19423	14.6	0	Q2	29381.6	3672.7
2003-2004	25906	1	31	49	Male	White	Never married	High School	Yes	Yes	No	yes	yes	high-PIR	obese	no	-1.332	461	103	5.15	13.56	79.7	3302	16.2	0	Q2	123109	15388.7
2003-2004	25909	2	31	64	Female	White	Married	More than high School	No	No	No	yes	no	low-PIR	Overweight	yes	-1.506	216	98.9	6.02	6.35	90.6	2573	14.6	0	Q2	31622.8	3952.85
2003-2004	25910	1	41	63	Male	Black	Married	High School	Yes	No	No	yes	yes	high-PIR	obese	no	-3.354	327	3.2	2.56	6.02	121.6	1181	13.8	0	Q1	11345	1418.13
2003-2004	25911	1	38	25	Female	White	Married	More than high School	No	No	No	yes	no	low-PIR	obese	no	-1.481	696	20.5	3.27	9.37	102.8	156	16.4	0	Q2	72300.3	9037.54
2003-2004	25915	2	34	70	Female	Other	Married	More than high School	No	Yes	No	yes	yes	high-PIR	Overweight	no	-0.218	895	66.6	8.01	9.82	67.5	270	12.4	0	Q2	69966.1	8745.77
2003-2004	25922	2	39	63	Female	White	Divorced	More than high School	No	No	No	no	yes	high-PIR	Overweight	no	-3.591	469	15.5	3.84	4.86	41.1	3234	12.5	0	Q1	50920.1	6365.01
2003-2004	25933	1	40	39	Male	Mexican American	Married	High School	Yes	No	No	no	yes	low-PIR	Overweight	yes	1.152	451	80.6	5.74	24.92	162.6	5145	15.4	0	Q3	31484.5	3935.56
2003-2004	25938	1	31	70	Male	White	Divorced	More than high School	Yes	No	Yes	yes	yes	high-PIR	obese	yes	-4.398	273	11.5	2.33	6.31	48.7	1411	16.5	0	Q1	42473.4	5309.17
2003-2004	25940	1	43	39	Male	Mexican American	Married	High School	Yes	No	No	no	yes	low-PIR	Overweight	yes	-0.466	162	79.8	4.41	7.97	124.1	23018	15.2	0	Q2	24082.3	3010.29
2003-2004	25944	1	37	46	Male	Black	Married	More than high School	No	No	No	yes	yes	low-PIR	obese	no	-2.547	592	136	1.61	5.42	70.8	1612	14.9	0	Q1	26397.3	3299.66
2003-2004	25947	2	31	79	Male	White	Married	High School	No	No	Yes	yes	no	low-PIR	Overweight	no	1.044	1021	119.8	9.07	16.43	99.7	4287	14.2	0	Q3	36125	4515.62
2003-2004	25949	2	40	21	Female	White	Never married	More than high School	No	No	No	no	no	low-PIR	Normal	no	2.415	1703	29.1	5.19	11.57	82.6	14638	14	0	Q3	59553.1	7444.14
2003-2004	25950	2	41	26	Male	Other	Never married	High School	No	No	No	no	no	high-PIR	Overweight	yes	-3.238	366	19.7	3.7	8.94	83.7	379	15.1	0	Q1	65324.1	8165.52
2003-2004	25951	1	29	41	Male	White	Married	More than high School	No	No	No	no	yes	low-PIR	Overweight	no	-1.567	435	140.4	5.28	10.94	55.8	3984	15.6	0	Q2	32082.8	4010.35
2003-2004	25953	1	29	50	Male	White	Divorced	More than high School	Yes	No	No	no	yes	high-PIR	Overweight	no	-0.048	1132	4.3	9.68	13.15	128	1024	15.4	0	Q3	91689.9	11461.2
2003-2004	25955	2	42	58	Female	Black	Married	High School	Yes	No	No	no	yes	high-PIR	Overweight	no	-1.092	333	169.2	4.88	5.66	54.9	6567	12.1	0	Q2	26072	3259
2003-2004	25959	2	36	59	Female	White	Divorced	More than high School	Yes	No	No	yes	yes	high-PIR	Normal	yes	4.14	953	99	14.54	8	94.3	24405	13.4	0	Q4	98200.9	12275.1
2003-2004	25960	2	30	60	Female	White	Divorced	More than high School	Yes	No	No	no	yes	low-PIR	Normal	yes	-3.784	181	6.4	4.11	4.15	65.2	4096	17	0	Q1	24915.7	3114.47
2003-2004	25964	1	34	62	Male	Mexican American	Never married	Less than high School	No	Yes	No	yes	yes	high-PIR	obese	no	-2.279	244	92	2.48	13.2	82.6	2487	15.1	0	Q1	3300.11	412.513
2003-2004	25966	2	39	38	Male	Black	Married	More than high School	Yes	No	No	yes	yes	high-PIR	Normal	no	-2.141	499	20	4.63	6.54	76.4	13450	13.1	0	Q2	27691.3	3461.41
2003-2004	25967	1	34	51	Female	Mexican American	Living with partner	More than high School	Yes	No	No	yes	yes	low-PIR	obese	no	3.101	388	47.4	7.24	25.13	160	1376	15.8	0	Q4	20807	2600.88
2003-2004	25972	1	34	58	Female	Other	Married	More than high School	No	No	No	yes	no	low-PIR	Normal	no	-1.796	622	19.7	3.05	5.88	93.1	7249	11.8	1	Q2	44849	5606.13
2003-2004	25978	2	34	52	Female	White	Married	More than high School	No	No	No	no	yes	high-PIR	Overweight	no	-3.36	202	68.3	1.94	4.86	82.2	196	13.9	0	Q1	91750.8	11468.9
2003-2004	25982	2	41	44	Female	Black	Divorced	More than high School	Yes	No	No	no	yes	high-PIR	obese	yes	0.273	374	116.2	6.28	10.8	87.2	7340	12.3	0	Q3	25588.1	3198.51
2003-2004	25984	1	31	74	Male	White	Divorced	More than high School	Yes	No	No	yes	no	low-PIR	obese	no	4.608	983	127.8	13	26.91	137.2	18513	17	0	Q4	16725.8	2090.72
2003-2004	25985	1	30	35	Female	Black	Separated	More than high School	No	No	No	yes	yes	low-PIR	obese	no	6.625	260	291	6.11	17.35	136.4	31450	11.8	1	Q4	32630.7	4078.84
2003-2004	25991	1	36	39	Male	Other	Married	More than high School	Yes	No	No	no	yes	high-PIR	Overweight	yes	4.373	992	273.4	12.56	16.04	199.1	3300	14.9	0	Q4	27628.8	3453.6
2003-2004	25996	1	34	73	Male	Mexican American	Married	Less than high School	No	No	No	yes	yes	low-PIR	Normal	yes	-2.589	231	89.5	3.63	10.21	75.4	2375	15.4	0	Q1	4264.57	533.071
2003-2004	26002	1	42	67	Female	Mexican American	Married	More than high School	Yes	Yes	No	yes	yes	low-PIR	obese	no	-1.11	330	158.5	5.04	5.86	65.2	5016	11.8	1	Q2	2624.71	328.089
2003-2004	26003	2	36	34	Male	Black	Never married	More than high School	No	No	No	no	yes	high-PIR	obese	no	0.325	461	9.2	6.22	9.43	167	22243	15.4	0	Q3	34682.1	4335.26
2003-2004	26004	2	33	21	Male	Black	Never married	More than high School	No	No	No	no	no	low-PIR	Normal	no	-0.698	185	77.1	8.12	12.92	157.3	962	13.5	0	Q2	27835.2	3479.41
2003-2004	26005	2	42	70	Male	White	Married	More than high School	Yes	No	No	yes	yes	low-PIR	Overweight	yes	-0.402	511	172.9	3.14	13.45	124.3	1560	16	0	Q2	30444	3805.5
2003-2004	26007	2	40	24	Female	Mexican American	Living with partner	More than high School	Yes	No	No	no	no	low-PIR	thin	no	-2.87	123	20.1	3.75	7.57	63.7	7576	13.7	0	Q1	26702.1	3337.76
2003-2004	26009	1	34	77	Male	Mexican American	Married	Less than high School	No	Yes	No	no	yes	low-PIR	Overweight	no	-2.293	72	154.6	1.78	11.77	80.4	1897	18.2	0	Q1	4264.57	533.071
2003-2004	26017	2	39	83	Female	White	Widowed	Less than high School	Yes	No	No	yes	yes	high-PIR	Normal	no	-4.209	457	31.6	3.54	1.59	22	5638	14.5	0	Q1	22160.3	2770.03
2003-2004	26018	1	34	73	Female	Mexican American	Married	Less than high School	Yes	Yes	No	no	yes	low-PIR	Normal	no	-0.769	270	156.4	6.29	8.23	74	1383	11.5	1	Q2	5179.16	647.395
2003-2004	26019	1	39	45	Male	Mexican American	Never married	High School	No	No	No	no	yes	low-PIR	Normal	yes	2.473	315	178.2	9.47	20.5	150.4	12884	14.9	0	Q4	17305	2163.12
2003-2004	26024	1	32	23	Male	Other	Living with partner	More than high School	No	No	No	yes	no	low-PIR	Normal	yes	7.847	897	48.4	12.93	21.36	214.1	61871	15.4	0	Q4	27786	3473.26
2003-2004	26027	1	41	45	Male	Black	Divorced	High School	No	No	No	yes	yes	high-PIR	Overweight	no	-3.382	324	8	5.14	4.99	95.3	1333	13.6	0	Q1	22420.2	2802.53
2003-2004	26030	2	32	36	Female	White	Never married	More than high School	No	No	No	yes	yes	high-PIR	obese	no	7	1676	39.7	10.16	17.8	191.8	17509	12.9	0	Q4	101778	12722.2
2003-2004	26032	2	32	85	Female	White	Widowed	More than high School	Yes	No	No	yes	yes	high-PIR	obese	no	2.119	1539	105.4	4.75	6.53	36	25045	13.5	0	Q3	24121.4	3015.18
2003-2004	26033	2	41	71	Female	Black	Widowed	High School	Yes	No	No	yes	yes	low-PIR	obese	yes	5.321	1034	79.1	6.35	25.84	124.7	14572	14.1	0	Q4	16767.3	2095.92
2003-2004	26041	1	33	46	Male	White	Married	More than high School	Yes	No	No	no	yes	high-PIR	obese	no	0.952	572	36.2	12.76	18.82	123	7233	15.4	0	Q3	86828.7	10853.6
2003-2004	26047	2	34	58	Male	White	Married	Less than high School	No	No	No	yes	yes	low-PIR	Normal	no	-5.379	122	16.3	2	2.91	31.1	234	16	0	Q1	38452.8	4806.6
2003-2004	26049	2	39	78	Male	White	Married	More than high School	No	No	No	yes	yes	high-PIR	Overweight	yes	-1.1	615	34.3	9.63	10.75	75.9	7018	13.4	0	Q2	32961.2	4120.15
2003-2004	26051	1	37	48	Female	Black	Married	More than high School	No	No	No	yes	yes	high-PIR	obese	no	2.033	934	10.6	5.79	16.2	170	1400	12.6	0	Q3	29112.5	3639.06
2003-2004	26052	2	32	41	Male	Mexican American	Married	More than high School	Yes	No	No	no	yes	low-PIR	obese	no	0.443	918	122.6	4.51	15.77	128.5	3354	15.1	0	Q3	23320.5	2915.07
2003-2004	26053	1	39	75	Male	White	Never married	More than high School	No	No	No	yes	no	high-PIR	Overweight	yes	-0.805	619	81	6.73	10.01	92.1	8694	14.9	0	Q2	31154.4	3894.3
2003-2004	26055	1	31	62	Female	Mexican American	Married	More than high School	No	No	No	no	no	high-PIR	Overweight	yes	-0.173	411	49.3	5.66	8.45	99.5	13173	15.1	0	Q2	8358.21	1044.78
2003-2004	26059	2	38	85	Female	Mexican American	Widowed	Less than high School	Yes	No	No	yes	no	high-PIR	Normal	yes	-3.738	329	17	1.98	5.13	66.1	2585	9.3	1	Q1	4981.25	622.657
2003-2004	26061	1	41	31	Female	Black	Never married	More than high School	Yes	No	No	yes	yes	low-PIR	obese	no	-2.877	181	18.8	2.69	6.46	79.6	7489	12.2	0	Q1	31439.2	3929.89
2003-2004	26063	1	34	44	Female	White	Married	More than high School	No	No	No	no	yes	high-PIR	obese	no	-2.481	159	8.2	8.2	9.97	46.6	2446	13.1	0	Q1	122704	15338
2003-2004	26064	1	42	30	Female	Mexican American	Married	More than high School	No	No	No	no	no	low-PIR	Overweight	yes	-0.003	790	100.4	2.6	9.27	73.9	10843	13.6	0	Q3	23159.4	2894.93
2003-2004	26066	2	35	54	Female	White	Married	More than high School	Yes	No	Yes	yes	yes	low-PIR	obese	no	-3.846	273	2.4	1.01	11.95	30.3	826	14.9	0	Q1	76232.6	9529.08
2003-2004	26067	1	39	40	Male	Black	Never married	More than high School	No	No	No	no	yes	low-PIR	obese	yes	3.973	484	586.8	8	11.96	93.5	3858	14.1	0	Q4	24191.9	3023.99
2003-2004	26068	1	31	32	Female	White	Married	More than high School	Yes	No	No	no	yes	high-PIR	Normal	yes	-0.154	728	49.6	6.16	8.78	107.3	3942	14.3	0	Q3	102963	12870.4
2003-2004	26070	2	41	21	Female	Mexican American	Never married	High School	No	No	No	no	no	low-PIR	Normal	no	-2.457	310	16.2	1.82	9.93	82.9	4199	14.2	0	Q1	25551	3193.88
2003-2004	26072	2	38	61	Female	Mexican American	Married	Less than high School	Yes	No	No	yes	yes	low-PIR	Overweight	no	-0.723	311	113.3	4.79	6.99	112.5	3809	15.1	0	Q2	4547.04	568.379
2003-2004	26075	2	37	31	Female	Mexican American	Married	High School	No	No	No	yes	yes	high-PIR	Overweight	no	6.389	1704	120.7	10.36	7.16	198.7	18838	13.4	0	Q4	29498.5	3687.32
2003-2004	26076	2	34	48	Male	White	Married	More than high School	No	No	No	no	no	high-PIR	obese	no	-0.142	615	17.1	5.56	16.41	171.1	4255	15.8	0	Q3	111798	13974.7
2003-2004	26079	2	31	38	Female	White	Married	More than high School	No	No	No	no	no	low-PIR	Normal	no	2.01	770	104.9	7.07	15.77	98.9	5422	13.6	0	Q3	87573.6	10946.7
2003-2004	26080	2	39	75	Male	White	Married	More than high School	No	No	No	yes	yes	high-PIR	obese	no	6.688	1260	249.6	18.96	11.24	124.4	35387	15	0	Q4	32961.2	4120.15
2003-2004	26086	1	30	32	Male	Black	Living with partner	More than high School	No	Yes	No	yes	yes	high-PIR	obese	no	2.401	733	77	11.87	22.59	169.4	5366	14.4	0	Q3	25175.8	3146.98
2003-2004	26089	2	31	48	Male	White	Married	More than high School	Yes	No	Yes	no	yes	low-PIR	obese	no	-4.513	243	8.1	2.77	4.47	61.2	471	15.6	0	Q1	40719.1	5089.89
2003-2004	26090	2	34	65	Male	White	Widowed	More than high School	No	No	No	no	yes	high-PIR	Overweight	no	-1.908	711	28.9	3.92	11.42	87	4284	15.5	0	Q2	27651.9	3456.49
2003-2004	26092	2	31	60	Male	White	Widowed	More than high School	Yes	No	No	yes	yes	low-PIR	Overweight	no	-1.585	774	23.9	7.78	6.53	79.8	7898	14.7	0	Q2	50864.4	6358.06
2003-2004	26093	1	31	63	Female	White	Married	High School	No	No	No	yes	no	high-PIR	Normal	no	-0.588	418	37.9	5.46	14.29	90.7	1671	13.2	0	Q2	65614.9	8201.87
2003-2004	26095	1	35	25	Male	White	Married	More than high School	Yes	No	No	no	no	high-PIR	Overweight	yes	-0.941	353	81.4	3.99	11.1	145.7	6607	14.9	0	Q2	65749.7	8218.71
2003-2004	26096	2	39	27	Male	White	Living with partner	More than high School	No	No	No	yes	yes	high-PIR	Overweight	yes	-3.524	199	5.5	5.11	8	78.6	1244	15	0	Q1	71288.1	8911.02
2003-2004	26102	1	36	30	Female	White	Never married	More than high School	Yes	No	No	no	yes	high-PIR	Normal	no	1.055	560	34.6	7.51	9	119.8	15727	14	0	Q3	79723.9	9965.48
2003-2004	26105	2	36	65	Male	Other	Married	More than high School	Yes	No	No	no	yes	high-PIR	Overweight	no	-3.714	204	25.7	4.33	6.02	66.4	2730	13.8	0	Q1	27219.9	3402.48
[truncated: 32,676 more rows]
